# Supplementary material for: SpikeID: Rapid and unbiased identification of SARS-CoV-2 variants by spike sequencing
Source: J Clin Virol. Author manuscript; Available in PMC 2026 Jun 12. (PMC13262703; doi:10.1016/j.jcv.2025.105845)
Supplement: 2 [file NIHMS2180501-supplement-2.xlsx]

## Sheet: 11228-11234_11236_11237_Accessi
Study ID	Submission ID	Sample ID	Sequence ID	Segment	GenBank Accession Number	Annotation Status	Annotation Message
RP11-van-Bakel_5033	11228	PV100011	PV100011.SARS-CoV-2	SARS-CoV-2	PV463881	VALID
RP11-van-Bakel_5033	11228	PV107463	PV107463.SARS-CoV-2	SARS-CoV-2	PV463896	VALID
RP11-van-Bakel_5033	11228	PV106778	PV106778.SARS-CoV-2	SARS-CoV-2	PV463897	VALID
RP11-van-Bakel_5033	11228	PV106651	PV106651.SARS-CoV-2	SARS-CoV-2	PV464024	VALID
RP11-van-Bakel_5033	11228	PV107784	PV107784.SARS-CoV-2	SARS-CoV-2	PV464025	VALID
RP11-van-Bakel_5033	11228	PV100140	PV100140.SARS-CoV-2	SARS-CoV-2	PV464051	VALID
RP11-van-Bakel_5033	11228	PV107754	PV107754.SARS-CoV-2	SARS-CoV-2	PV464052	VALID
RP11-van-Bakel_5033	11228	PV107407	PV107407.SARS-CoV-2	SARS-CoV-2	PV464055	VALID
RP11-van-Bakel_5033	11228	PV107387	PV107387.SARS-CoV-2	SARS-CoV-2	PV464056	VALID
RP11-van-Bakel_5033	11228	PV107453	PV107453.SARS-CoV-2	SARS-CoV-2	PV464062	VALID
RP11-van-Bakel_5033	11228	PV100099	PV100099.SARS-CoV-2	SARS-CoV-2	PV464063	VALID
RP11-van-Bakel_5033	11228	PV107439	PV107439.SARS-CoV-2	SARS-CoV-2	PV464064	VALID
RP11-van-Bakel_5033	11228	PV106615	PV106615.SARS-CoV-2	SARS-CoV-2	PV464065	VALID
RP11-van-Bakel_5033	11228	PV106607	PV106607.SARS-CoV-2	SARS-CoV-2	PV464066	VALID
RP11-van-Bakel_5033	11228	PV100064	PV100064.SARS-CoV-2	SARS-CoV-2	PV464067	VALID
RP11-van-Bakel_5033	11228	PV107445	PV107445.SARS-CoV-2	SARS-CoV-2	PV464068	VALID
RP11-van-Bakel_5033	11228	PV107420	PV107420.SARS-CoV-2	SARS-CoV-2	PV464071	VALID
RP11-van-Bakel_5033	11228	PV107602	PV107602.SARS-CoV-2	SARS-CoV-2	PV464072	VALID
RP11-van-Bakel_5033	11228	PV107579	PV107579.SARS-CoV-2	SARS-CoV-2	PV464080	VALID
RP11-van-Bakel_5033	11228	PV107749	PV107749.SARS-CoV-2	SARS-CoV-2	PV464081	VALID
RP11-van-Bakel_5033	11228	PV107524	PV107524.SARS-CoV-2	SARS-CoV-2	PV464082	VALID
RP11-van-Bakel_5033	11228	PV107405	PV107405.SARS-CoV-2	SARS-CoV-2	PV464083	VALID
RP11-van-Bakel_5033	11228	PV100243	PV100243.SARS-CoV-2	SARS-CoV-2	PV464084	VALID
RP11-van-Bakel_5033	11228	PV107410	PV107410.SARS-CoV-2	SARS-CoV-2	PV464085	VALID
RP11-van-Bakel_5033	11228	PV107726	PV107726.SARS-CoV-2	SARS-CoV-2	PV464086	VALID
RP11-van-Bakel_5033	11228	PV107426	PV107426.SARS-CoV-2	SARS-CoV-2	PV464087	VALID
RP11-van-Bakel_5033	11228	PV107354	PV107354.SARS-CoV-2	SARS-CoV-2	PV464097	VALID
RP11-van-Bakel_5033	11228	PV106644	PV106644.SARS-CoV-2	SARS-CoV-2	PV464098	VALID
RP11-van-Bakel_5033	11228	PV107378	PV107378.SARS-CoV-2	SARS-CoV-2	PV464099	VALID
RP11-van-Bakel_5033	11228	PV107516	PV107516.SARS-CoV-2	SARS-CoV-2	PV464101	VALID
RP11-van-Bakel_5033	11228	PV106566	PV106566.SARS-CoV-2	SARS-CoV-2	PV464102	VALID
RP11-van-Bakel_5033	11228	PV106691	PV106691.SARS-CoV-2	SARS-CoV-2	PV464103	VALID
RP11-van-Bakel_5033	11228	PV107392	PV107392.SARS-CoV-2	SARS-CoV-2	PV464104	VALID
RP11-van-Bakel_5033	11228	PV107560	PV107560.SARS-CoV-2	SARS-CoV-2	PV464105	VALID
RP11-van-Bakel_5033	11228	PV100236	PV100236.SARS-CoV-2	SARS-CoV-2	PV464106	VALID
RP11-van-Bakel_5033	11228	PV106723	PV106723.SARS-CoV-2	SARS-CoV-2	PV464107	VALID
RP11-van-Bakel_5033	11228	PV106689	PV106689.SARS-CoV-2	SARS-CoV-2	PV464108	VALID
RP11-van-Bakel_5033	11228	PV107393	PV107393.SARS-CoV-2	SARS-CoV-2	PV464109	VALID
RP11-van-Bakel_5033	11228	PV106683	PV106683.SARS-CoV-2	SARS-CoV-2	PV464112	VALID
RP11-van-Bakel_5033	11228	PV107571	PV107571.SARS-CoV-2	SARS-CoV-2	PV464113	VALID
RP11-van-Bakel_5033	11228	PV107535	PV107535.SARS-CoV-2	SARS-CoV-2	PV464117	VALID
RP11-van-Bakel_5033	11228	PV106645	PV106645.SARS-CoV-2	SARS-CoV-2	PV464118	VALID
RP11-van-Bakel_5033	11228	PV107791	PV107791.SARS-CoV-2	SARS-CoV-2	PV464119	VALID
RP11-van-Bakel_5033	11228	PV107551	PV107551.SARS-CoV-2	SARS-CoV-2	PV464120	VALID
RP11-van-Bakel_5033	11228	PV106717	PV106717.SARS-CoV-2	SARS-CoV-2	PV464121	VALID
RP11-van-Bakel_5033	11228	PV107734	PV107734.SARS-CoV-2	SARS-CoV-2	PV464122	VALID
RP11-van-Bakel_5033	11228	PV100042	PV100042.SARS-CoV-2	SARS-CoV-2	PV464123	VALID
RP11-van-Bakel_5033	11228	PV107452	PV107452.SARS-CoV-2	SARS-CoV-2	PV464124	VALID
RP11-van-Bakel_5033	11228	PV106628	PV106628.SARS-CoV-2	SARS-CoV-2	PV464125	VALID
RP11-van-Bakel_5033	11228	PV107431	PV107431.SARS-CoV-2	SARS-CoV-2	PV464126	VALID
RP11-van-Bakel_5033	11228	PV100074	PV100074.SARS-CoV-2	SARS-CoV-2	PV464153	VALID
RP11-van-Bakel_5033	11228	PV107758	PV107758.SARS-CoV-2	SARS-CoV-2	PV464154	VALID
RP11-van-Bakel_5033	11228	PV106702	PV106702.SARS-CoV-2	SARS-CoV-2	PV464155	VALID
RP11-van-Bakel_5033	11228	PV106701	PV106701.SARS-CoV-2	SARS-CoV-2	PV464156	VALID
RP11-van-Bakel_5033	11228	PV107455	PV107455.SARS-CoV-2	SARS-CoV-2	PV464157	VALID
RP11-van-Bakel_5033	11228	PV107443	PV107443.SARS-CoV-2	SARS-CoV-2	PV464158	VALID
RP11-van-Bakel_5033	11228	PV107731	PV107731.SARS-CoV-2	SARS-CoV-2	PV464253	VALID
RP11-van-Bakel_5033	11228	PV100105	PV100105.SARS-CoV-2	SARS-CoV-2	PV464254	VALID
RP11-van-Bakel_5033	11228	PV107799	PV107799.SARS-CoV-2	SARS-CoV-2	PV464255	VALID
RP11-van-Bakel_5033	11228	PV107755	PV107755.SARS-CoV-2	SARS-CoV-2	PV464257	VALID
RP11-van-Bakel_5033	11228	PV107777	PV107777.SARS-CoV-2	SARS-CoV-2	PV464258	VALID
RP11-van-Bakel_5033	11228	PV107745	PV107745.SARS-CoV-2	SARS-CoV-2	PV464263	VALID
RP11-van-Bakel_5033	11228	PV100023	PV100023.SARS-CoV-2	SARS-CoV-2	PV464264	VALID
RP11-van-Bakel_5033	11228	PV100237	PV100237.SARS-CoV-2	SARS-CoV-2	PV464265	VALID
RP11-van-Bakel_5033	11228	PV107621	PV107621.SARS-CoV-2	SARS-CoV-2	PV464266	VALID
RP11-van-Bakel_5033	11228	PV107739	PV107739.SARS-CoV-2	SARS-CoV-2	PV464267	VALID
RP11-van-Bakel_5033	11228	PV107805	PV107805.SARS-CoV-2	SARS-CoV-2	PV464268	VALID
RP11-van-Bakel_5033	11228	PV107372	PV107372.SARS-CoV-2	SARS-CoV-2	PV464269	VALID
RP11-van-Bakel_5033	11228	PV107353	PV107353.SARS-CoV-2	SARS-CoV-2	PV464280	VALID
RP11-van-Bakel_5033	11228	PV100135	PV100135.SARS-CoV-2	SARS-CoV-2	PV464281	VALID
RP11-van-Bakel_5033	11228	PV107459	PV107459.SARS-CoV-2	SARS-CoV-2	PV464282	VALID
RP11-van-Bakel_5033	11228	PV107374	PV107374.SARS-CoV-2	SARS-CoV-2	PV464283	VALID
RP11-van-Bakel_5033	11228	PV107581	PV107581.SARS-CoV-2	SARS-CoV-2	PV464284	VALID
RP11-van-Bakel_5033	11228	PV107729	PV107729.SARS-CoV-2	SARS-CoV-2	PV464285	VALID
RP11-van-Bakel_5033	11228	PV107587	PV107587.SARS-CoV-2	SARS-CoV-2	PV464287	VALID
RP11-van-Bakel_5033	11228	PV107498	PV107498.SARS-CoV-2	SARS-CoV-2	PV464288	VALID
RP11-van-Bakel_5033	11228	PV107802	PV107802.SARS-CoV-2	SARS-CoV-2	PV464289	VALID
RP11-van-Bakel_5033	11228	PV107798	PV107798.SARS-CoV-2	SARS-CoV-2	PV464290	VALID
RP11-van-Bakel_5033	11228	PV107724	PV107724.SARS-CoV-2	SARS-CoV-2	PV464291	VALID
RP11-van-Bakel_5033	11228	PV107785	PV107785.SARS-CoV-2	SARS-CoV-2	PV464292	VALID
RP11-van-Bakel_5033	11228	PV107782	PV107782.SARS-CoV-2	SARS-CoV-2	PV464293	VALID
RP11-van-Bakel_5033	11228	PV107454	PV107454.SARS-CoV-2	SARS-CoV-2	PV464355	VALID
RP11-van-Bakel_5033	11228	PV107522	PV107522.SARS-CoV-2	SARS-CoV-2	PV464356	VALID
RP11-van-Bakel_5033	11228	PV106609	PV106609.SARS-CoV-2	SARS-CoV-2	PV464357	VALID
RP11-van-Bakel_5033	11228	PV106563	PV106563.SARS-CoV-2	SARS-CoV-2	PV464358	VALID
RP11-van-Bakel_5033	11228	PV106602	PV106602.SARS-CoV-2	SARS-CoV-2	PV464361	VALID
RP11-van-Bakel_5033	11228	PV100104	PV100104.SARS-CoV-2	SARS-CoV-2	PV464362	VALID
RP11-van-Bakel_5033	11228	PV106638	PV106638.SARS-CoV-2	SARS-CoV-2	PV464363	VALID
RP11-van-Bakel_5033	11228	PV107580	PV107580.SARS-CoV-2	SARS-CoV-2	PV464364	VALID
RP11-van-Bakel_5033	11228	PV106622	PV106622.SARS-CoV-2	SARS-CoV-2	PV464365	VALID
RP11-van-Bakel_5033	11228	PV107419	PV107419.SARS-CoV-2	SARS-CoV-2	PV464414	VALID
RP11-van-Bakel_5033	11228	PV107388	PV107388.SARS-CoV-2	SARS-CoV-2	PV464415	VALID
RP11-van-Bakel_5033	11228	PV107601	PV107601.SARS-CoV-2	SARS-CoV-2	PV464416	VALID
RP11-van-Bakel_5033	11228	PV106577	PV106577.SARS-CoV-2	SARS-CoV-2	PV464417	VALID
RP11-van-Bakel_5033	11228	PV106603	PV106603.SARS-CoV-2	SARS-CoV-2	PV464419	VALID
RP11-van-Bakel_5033	11228	PV107774	PV107774.SARS-CoV-2	SARS-CoV-2	PV464420	VALID
RP11-van-Bakel_5033	11228	PV106725	PV106725.SARS-CoV-2	SARS-CoV-2	PV464421	VALID
RP11-van-Bakel_5033	11228	PV107586	PV107586.SARS-CoV-2	SARS-CoV-2	PV464422	VALID
RP11-van-Bakel_5033	11228	PV107448	PV107448.SARS-CoV-2	SARS-CoV-2	PV464435	VALID
RP11-van-Bakel_5033	11228	PV107373	PV107373.SARS-CoV-2	SARS-CoV-2	PV464436	VALID
RP11-van-Bakel_5033	11228	PV107394	PV107394.SARS-CoV-2	SARS-CoV-2	PV464437	VALID
RP11-van-Bakel_5033	11228	PV107428	PV107428.SARS-CoV-2	SARS-CoV-2	PV464438	VALID
RP11-van-Bakel_5033	11228	PV106573	PV106573.SARS-CoV-2	SARS-CoV-2	PV464439	VALID
RP11-van-Bakel_5033	11228	PV107423	PV107423.SARS-CoV-2	SARS-CoV-2	PV464440	VALID
RP11-van-Bakel_5033	11228	PV106561	PV106561.SARS-CoV-2	SARS-CoV-2	PV464441	VALID
RP11-van-Bakel_5033	11228	PV107474	PV107474.SARS-CoV-2	SARS-CoV-2	PV464442	VALID
RP11-van-Bakel_5033	11228	PV106580	PV106580.SARS-CoV-2	SARS-CoV-2	PV464443	VALID
RP11-van-Bakel_5033	11228	PV107618	PV107618.SARS-CoV-2	SARS-CoV-2	PV464449	VALID
RP11-van-Bakel_5033	11228	PV107425	PV107425.SARS-CoV-2	SARS-CoV-2	PV464450	VALID
RP11-van-Bakel_5033	11228	PV107591	PV107591.SARS-CoV-2	SARS-CoV-2	PV464451	VALID
RP11-van-Bakel_5033	11228	PV106753	PV106753.SARS-CoV-2	SARS-CoV-2	PV464452	VALID
RP11-van-Bakel_5033	11228	PV100220	PV100220.SARS-CoV-2	SARS-CoV-2	PV464456	VALID
RP11-van-Bakel_5033	11228	PV107429	PV107429.SARS-CoV-2	SARS-CoV-2	PV464457	VALID
RP11-van-Bakel_5033	11228	PV106715	PV106715.SARS-CoV-2	SARS-CoV-2	PV464458	VALID
RP11-van-Bakel_5033	11228	PV106642	PV106642.SARS-CoV-2	SARS-CoV-2	PV464459	VALID
RP11-van-Bakel_5033	11228	PV107566	PV107566.SARS-CoV-2	SARS-CoV-2	PV464461	VALID
RP11-van-Bakel_5033	11228	PV107438	PV107438.SARS-CoV-2	SARS-CoV-2	PV464462	VALID
RP11-van-Bakel_5033	11228	PV107794	PV107794.SARS-CoV-2	SARS-CoV-2	PV464463	VALID
RP11-van-Bakel_5033	11228	PV100078	PV100078.SARS-CoV-2	SARS-CoV-2	PV464466	VALID
RP11-van-Bakel_5033	11228	PV107792	PV107792.SARS-CoV-2	SARS-CoV-2	PV464467	VALID
RP11-van-Bakel_5033	11228	PV107545	PV107545.SARS-CoV-2	SARS-CoV-2	PV464468	VALID
RP11-van-Bakel_5033	11228	PV107554	PV107554.SARS-CoV-2	SARS-CoV-2	PV464469	VALID
RP11-van-Bakel_5033	11228	PV100216	PV100216.SARS-CoV-2	SARS-CoV-2	PV464470	VALID
RP11-van-Bakel_5033	11228	PV107604	PV107604.SARS-CoV-2	SARS-CoV-2	PV464471	VALID
RP11-van-Bakel_5033	11228	PV107583	PV107583.SARS-CoV-2	SARS-CoV-2	PV464472	VALID
RP11-van-Bakel_5033	11228	PV107617	PV107617.SARS-CoV-2	SARS-CoV-2	PV464473	VALID
RP11-van-Bakel_5033	11228	PV100233	PV100233.SARS-CoV-2	SARS-CoV-2	PV464474	VALID
RP11-van-Bakel_5033	11228	PV106630	PV106630.SARS-CoV-2	SARS-CoV-2	PV464475	VALID
RP11-van-Bakel_5033	11228	PV107483	PV107483.SARS-CoV-2	SARS-CoV-2	PV464476	VALID
RP11-van-Bakel_5033	11228	PV107803	PV107803.SARS-CoV-2	SARS-CoV-2	PV464477	VALID
RP11-van-Bakel_5033	11228	PV107775	PV107775.SARS-CoV-2	SARS-CoV-2	PV464478	VALID
RP11-van-Bakel_5033	11228	PV107485	PV107485.SARS-CoV-2	SARS-CoV-2	PV464479	VALID
RP11-van-Bakel_5033	11228	PV107759	PV107759.SARS-CoV-2	SARS-CoV-2	PV464480	VALID
RP11-van-Bakel_5033	11228	PV107472	PV107472.SARS-CoV-2	SARS-CoV-2	PV464481	VALID
RP11-van-Bakel_5033	11228	PV107391	PV107391.SARS-CoV-2	SARS-CoV-2	PV464482	VALID
RP11-van-Bakel_5033	11228	PV107386	PV107386.SARS-CoV-2	SARS-CoV-2	PV464483	VALID
RP11-van-Bakel_5033	11228	PV106569	PV106569.SARS-CoV-2	SARS-CoV-2	PV464484	VALID
RP11-van-Bakel_5033	11228	PV106612	PV106612.SARS-CoV-2	SARS-CoV-2	PV464486	VALID
RP11-van-Bakel_5033	11228	PV107578	PV107578.SARS-CoV-2	SARS-CoV-2	PV464487	VALID
RP11-van-Bakel_5033	11228	PV107434	PV107434.SARS-CoV-2	SARS-CoV-2	PV464488	VALID
RP11-van-Bakel_5033	11228	PV107540	PV107540.SARS-CoV-2	SARS-CoV-2	PV464489	VALID
RP11-van-Bakel_5033	11228	PV107381	PV107381.SARS-CoV-2	SARS-CoV-2	PV464490	VALID
RP11-van-Bakel_5033	11228	PV107511	PV107511.SARS-CoV-2	SARS-CoV-2	PV464491	VALID
RP11-van-Bakel_5033	11228	PV107547	PV107547.SARS-CoV-2	SARS-CoV-2	PV464492	VALID
RP11-van-Bakel_5033	11228	PV106786	PV106786.SARS-CoV-2	SARS-CoV-2	PV464493	VALID
RP11-van-Bakel_5033	11228	PV107765	PV107765.SARS-CoV-2	SARS-CoV-2	PV464494	VALID
RP11-van-Bakel_5033	11228	PV106749	PV106749.SARS-CoV-2	SARS-CoV-2	PV464495	VALID
RP11-van-Bakel_5033	11228	PV107740	PV107740.SARS-CoV-2	SARS-CoV-2	PV464496	VALID
RP11-van-Bakel_5033	11228	PV106564	PV106564.SARS-CoV-2	SARS-CoV-2	PV464497	VALID
RP11-van-Bakel_5033	11228	PV107401	PV107401.SARS-CoV-2	SARS-CoV-2	PV464498	VALID
RP11-van-Bakel_5033	11228	PV107447	PV107447.SARS-CoV-2	SARS-CoV-2	PV464499	VALID
RP11-van-Bakel_5033	11228	PV106650	PV106650.SARS-CoV-2	SARS-CoV-2	PV464500	VALID
RP11-van-Bakel_5033	11228	PV107778	PV107778.SARS-CoV-2	SARS-CoV-2	PV464501	VALID
RP11-van-Bakel_5033	11228	PV107487	PV107487.SARS-CoV-2	SARS-CoV-2	PV464502	VALID
RP11-van-Bakel_5033	11228	PV107557	PV107557.SARS-CoV-2	SARS-CoV-2	PV464503	VALID
RP11-van-Bakel_5033	11228	PV107605	PV107605.SARS-CoV-2	SARS-CoV-2	PV464504	VALID
RP11-van-Bakel_5033	11228	PV106586	PV106586.SARS-CoV-2	SARS-CoV-2	PV464505	VALID
RP11-van-Bakel_5033	11228	PV107375	PV107375.SARS-CoV-2	SARS-CoV-2	PV464506	VALID
RP11-van-Bakel_5033	11228	PV107421	PV107421.SARS-CoV-2	SARS-CoV-2	PV464508	VALID
RP11-van-Bakel_5033	11228	PV107717	PV107717.SARS-CoV-2	SARS-CoV-2	PV464509	VALID
RP11-van-Bakel_5033	11228	PV106768	PV106768.SARS-CoV-2	SARS-CoV-2	PV464510	VALID
RP11-van-Bakel_5033	11228	PV107546	PV107546.SARS-CoV-2	SARS-CoV-2	PV464511	VALID
RP11-van-Bakel_5033	11228	PV100111	PV100111.SARS-CoV-2	SARS-CoV-2	PV464512	VALID
RP11-van-Bakel_5033	11228	PV107544	PV107544.SARS-CoV-2	SARS-CoV-2	PV464513	VALID
RP11-van-Bakel_5033	11228	PV106617	PV106617.SARS-CoV-2	SARS-CoV-2	PV464514	VALID
RP11-van-Bakel_5033	11228	PV107457	PV107457.SARS-CoV-2	SARS-CoV-2	PV464515	VALID
RP11-van-Bakel_5033	11228	PV107593	PV107593.SARS-CoV-2	SARS-CoV-2	PV464516	VALID
RP11-van-Bakel_5033	11228	PV106574	PV106574.SARS-CoV-2	SARS-CoV-2	PV464517	VALID
RP11-van-Bakel_5033	11228	PV107780	PV107780.SARS-CoV-2	SARS-CoV-2	PV464518	VALID
RP11-van-Bakel_5033	11228	PV107590	PV107590.SARS-CoV-2	SARS-CoV-2	PV464519	VALID
RP11-van-Bakel_5033	11228	PV107466	PV107466.SARS-CoV-2	SARS-CoV-2	PV464520	VALID
RP11-van-Bakel_5033	11228	PV106633	PV106633.SARS-CoV-2	SARS-CoV-2	PV464521	VALID
RP11-van-Bakel_5033	11228	PV106744	PV106744.SARS-CoV-2	SARS-CoV-2	PV464522	VALID
RP11-van-Bakel_5033	11228	PV107770	PV107770.SARS-CoV-2	SARS-CoV-2	PV464523	VALID
RP11-van-Bakel_5033	11228	PV107570	PV107570.SARS-CoV-2	SARS-CoV-2	PV464524	VALID
RP11-van-Bakel_5033	11228	PV107582	PV107582.SARS-CoV-2	SARS-CoV-2	PV464525	VALID
RP11-van-Bakel_5033	11228	PV107746	PV107746.SARS-CoV-2	SARS-CoV-2	PV464526	VALID
RP11-van-Bakel_5033	11228	PV100126	PV100126.SARS-CoV-2	SARS-CoV-2	PV464527	VALID
RP11-van-Bakel_5033	11228	PV106787	PV106787.SARS-CoV-2	SARS-CoV-2	PV464528	VALID
RP11-van-Bakel_5033	11228	PV107609	PV107609.SARS-CoV-2	SARS-CoV-2	PV464529	VALID
RP11-van-Bakel_5033	11228	PV107763	PV107763.SARS-CoV-2	SARS-CoV-2	PV464530	VALID
RP11-van-Bakel_5033	11228	PV107766	PV107766.SARS-CoV-2	SARS-CoV-2	PV464531	VALID
RP11-van-Bakel_5033	11228	PV107559	PV107559.SARS-CoV-2	SARS-CoV-2	PV464532	VALID
RP11-van-Bakel_5033	11228	PV107343	PV107343.SARS-CoV-2	SARS-CoV-2	PV464533	VALID
RP11-van-Bakel_5033	11228	PV100161	PV100161.SARS-CoV-2	SARS-CoV-2	PV464534	VALID
RP11-van-Bakel_5033	11228	PV107362	PV107362.SARS-CoV-2	SARS-CoV-2	PV464535	VALID
RP11-van-Bakel_5033	11228	PV107750	PV107750.SARS-CoV-2	SARS-CoV-2	PV464538	VALID
RP11-van-Bakel_5033	11228	PV107572	PV107572.SARS-CoV-2	SARS-CoV-2	PV464539	VALID
RP11-van-Bakel_5033	11228	PV100170	PV100170.SARS-CoV-2	SARS-CoV-2	PV464540	VALID
RP11-van-Bakel_5033	11228	PV106562	PV106562.SARS-CoV-2	SARS-CoV-2	PV464541	VALID
RP11-van-Bakel_5033	11228	PV107793	PV107793.SARS-CoV-2	SARS-CoV-2	PV464542	VALID
RP11-van-Bakel_5033	11228	PV107790	PV107790.SARS-CoV-2	SARS-CoV-2	PV464543	VALID
RP11-van-Bakel_5033	11228	PV107367	PV107367.SARS-CoV-2	SARS-CoV-2	PV464544	VALID
RP11-van-Bakel_5033	11228	PV107752	PV107752.SARS-CoV-2	SARS-CoV-2	PV464545	VALID
RP11-van-Bakel_5033	11228	PV107800	PV107800.SARS-CoV-2	SARS-CoV-2	PV464546	VALID
RP11-van-Bakel_5033	11228	PV107409	PV107409.SARS-CoV-2	SARS-CoV-2	PV464548	VALID
RP11-van-Bakel_5033	11228	PV107807	PV107807.SARS-CoV-2	SARS-CoV-2	PV464549	VALID
RP11-van-Bakel_5033	11228	PV107588	PV107588.SARS-CoV-2	SARS-CoV-2	PV464550	VALID
RP11-van-Bakel_5033	11228	PV106764	PV106764.SARS-CoV-2	SARS-CoV-2	PV464551	VALID
RP11-van-Bakel_5033	11229	PV111888	PV111888.SARS-CoV-2	SARS-CoV-2	PV464552	VALID
RP11-van-Bakel_5033	11228	PV107436	PV107436.SARS-CoV-2	SARS-CoV-2	PV464553	VALID
RP11-van-Bakel_5033	11229	PV112050	PV112050.SARS-CoV-2	SARS-CoV-2	PV464554	VALID
RP11-van-Bakel_5033	11229	PV111734	PV111734.SARS-CoV-2	SARS-CoV-2	PV464555	VALID
RP11-van-Bakel_5033	11228	PV107496	PV107496.SARS-CoV-2	SARS-CoV-2	PV464556	VALID
RP11-van-Bakel_5033	11228	PV106570	PV106570.SARS-CoV-2	SARS-CoV-2	PV464557	VALID
RP11-van-Bakel_5033	11229	PV110227	PV110227.SARS-CoV-2	SARS-CoV-2	PV464558	VALID
RP11-van-Bakel_5033	11229	PV111817	PV111817.SARS-CoV-2	SARS-CoV-2	PV464559	VALID
RP11-van-Bakel_5033	11228	PV107584	PV107584.SARS-CoV-2	SARS-CoV-2	PV464560	VALID
RP11-van-Bakel_5033	11228	PV107389	PV107389.SARS-CoV-2	SARS-CoV-2	PV464561	VALID
RP11-van-Bakel_5033	11229	PV110870	PV110870.SARS-CoV-2	SARS-CoV-2	PV464562	VALID
RP11-van-Bakel_5033	11229	PV110515	PV110515.SARS-CoV-2	SARS-CoV-2	PV464563	VALID
RP11-van-Bakel_5033	11228	PV106705	PV106705.SARS-CoV-2	SARS-CoV-2	PV464564	VALID
RP11-van-Bakel_5033	11228	PV107788	PV107788.SARS-CoV-2	SARS-CoV-2	PV464566	VALID
RP11-van-Bakel_5033	11228	PV106596	PV106596.SARS-CoV-2	SARS-CoV-2	PV464567	VALID
RP11-van-Bakel_5033	11229	PV111567	PV111567.SARS-CoV-2	SARS-CoV-2	PV464568	VALID
RP11-van-Bakel_5033	11229	PV110168	PV110168.SARS-CoV-2	SARS-CoV-2	PV464569	VALID
RP11-van-Bakel_5033	11228	PV107606	PV107606.SARS-CoV-2	SARS-CoV-2	PV464570	VALID
RP11-van-Bakel_5033	11228	PV107804	PV107804.SARS-CoV-2	SARS-CoV-2	PV464571	VALID
RP11-van-Bakel_5033	11229	PV111162	PV111162.SARS-CoV-2	SARS-CoV-2	PV464572	VALID
RP11-van-Bakel_5033	11228	PV107747	PV107747.SARS-CoV-2	SARS-CoV-2	PV464573	VALID
RP11-van-Bakel_5033	11229	PV111150	PV111150.SARS-CoV-2	SARS-CoV-2	PV464574	VALID
RP11-van-Bakel_5033	11228	PV107406	PV107406.SARS-CoV-2	SARS-CoV-2	PV464575	VALID
RP11-van-Bakel_5033	11228	PV107741	PV107741.SARS-CoV-2	SARS-CoV-2	PV464576	VALID
RP11-van-Bakel_5033	11229	PV111863	PV111863.SARS-CoV-2	SARS-CoV-2	PV464577	VALID
RP11-van-Bakel_5033	11229	PV110064	PV110064.SARS-CoV-2	SARS-CoV-2	PV464578	VALID
RP11-van-Bakel_5033	11228	PV107767	PV107767.SARS-CoV-2	SARS-CoV-2	PV464579	VALID
RP11-van-Bakel_5033	11229	PV111857	PV111857.SARS-CoV-2	SARS-CoV-2	PV464580	VALID
RP11-van-Bakel_5033	11228	PV107797	PV107797.SARS-CoV-2	SARS-CoV-2	PV464581	VALID
RP11-van-Bakel_5033	11229	PV111850	PV111850.SARS-CoV-2	SARS-CoV-2	PV464582	VALID
RP11-van-Bakel_5033	11229	PV111902	PV111902.SARS-CoV-2	SARS-CoV-2	PV464583	VALID
RP11-van-Bakel_5033	11229	PV112010	PV112010.SARS-CoV-2	SARS-CoV-2	PV464584	VALID
RP11-van-Bakel_5033	11228	PV100176	PV100176.SARS-CoV-2	SARS-CoV-2	PV464585	VALID
RP11-van-Bakel_5033	11228	PV107612	PV107612.SARS-CoV-2	SARS-CoV-2	PV464586	VALID
RP11-van-Bakel_5033	11229	PV111666	PV111666.SARS-CoV-2	SARS-CoV-2	PV464587	VALID
RP11-van-Bakel_5033	11228	PV106599	PV106599.SARS-CoV-2	SARS-CoV-2	PV464588	VALID
RP11-van-Bakel_5033	11228	PV107422	PV107422.SARS-CoV-2	SARS-CoV-2	PV464589	VALID
RP11-van-Bakel_5033	11228	PV100079	PV100079.SARS-CoV-2	SARS-CoV-2	PV464590	VALID
RP11-van-Bakel_5033	11228	PV100026	PV100026.SARS-CoV-2	SARS-CoV-2	PV464591	VALID
RP11-van-Bakel_5033	11228	PV100179	PV100179.SARS-CoV-2	SARS-CoV-2	PV464592	VALID
RP11-van-Bakel_5033	11228	PV107568	PV107568.SARS-CoV-2	SARS-CoV-2	PV464593	VALID
RP11-van-Bakel_5033	11229	PV111984	PV111984.SARS-CoV-2	SARS-CoV-2	PV464594	VALID
RP11-van-Bakel_5033	11228	PV106766	PV106766.SARS-CoV-2	SARS-CoV-2	PV464595	VALID
RP11-van-Bakel_5033	11228	PV106572	PV106572.SARS-CoV-2	SARS-CoV-2	PV464596	VALID
RP11-van-Bakel_5033	11229	PV111862	PV111862.SARS-CoV-2	SARS-CoV-2	PV464597	VALID
RP11-van-Bakel_5033	11229	PV111491	PV111491.SARS-CoV-2	SARS-CoV-2	PV464598	VALID
RP11-van-Bakel_5033	11228	PV107736	PV107736.SARS-CoV-2	SARS-CoV-2	PV464599	VALID
RP11-van-Bakel_5033	11228	PV107553	PV107553.SARS-CoV-2	SARS-CoV-2	PV464600	VALID
RP11-van-Bakel_5033	11228	PV107430	PV107430.SARS-CoV-2	SARS-CoV-2	PV464601	VALID
RP11-van-Bakel_5033	11229	PV112086	PV112086.SARS-CoV-2	SARS-CoV-2	PV464602	VALID
RP11-van-Bakel_5033	11228	PV106769	PV106769.SARS-CoV-2	SARS-CoV-2	PV464603	VALID
RP11-van-Bakel_5033	11228	PV106687	PV106687.SARS-CoV-2	SARS-CoV-2	PV464604	VALID
RP11-van-Bakel_5033	11228	PV106588	PV106588.SARS-CoV-2	SARS-CoV-2	PV464605	VALID
RP11-van-Bakel_5033	11228	PV106709	PV106709.SARS-CoV-2	SARS-CoV-2	PV464606	VALID
RP11-van-Bakel_5033	11228	PV107464	PV107464.SARS-CoV-2	SARS-CoV-2	PV464607	VALID
RP11-van-Bakel_5033	11228	PV100134	PV100134.SARS-CoV-2	SARS-CoV-2	PV464608	VALID
RP11-van-Bakel_5033	11228	PV107414	PV107414.SARS-CoV-2	SARS-CoV-2	PV464609	VALID
RP11-van-Bakel_5033	11229	PV111880	PV111880.SARS-CoV-2	SARS-CoV-2	PV464610	VALID
RP11-van-Bakel_5033	11228	PV107751	PV107751.SARS-CoV-2	SARS-CoV-2	PV464611	VALID
RP11-van-Bakel_5033	11229	PV111487	PV111487.SARS-CoV-2	SARS-CoV-2	PV464612	VALID
RP11-van-Bakel_5033	11229	PV111447	PV111447.SARS-CoV-2	SARS-CoV-2	PV464613	VALID
RP11-van-Bakel_5033	11229	PV111954	PV111954.SARS-CoV-2	SARS-CoV-2	PV464614	VALID
RP11-van-Bakel_5033	11229	PV110179	PV110179.SARS-CoV-2	SARS-CoV-2	PV464615	VALID
RP11-van-Bakel_5033	11228	PV107574	PV107574.SARS-CoV-2	SARS-CoV-2	PV464616	VALID
RP11-van-Bakel_5033	11229	PV110018	PV110018.SARS-CoV-2	SARS-CoV-2	PV464617	VALID
RP11-van-Bakel_5033	11228	PV107596	PV107596.SARS-CoV-2	SARS-CoV-2	PV464618	VALID
RP11-van-Bakel_5033	11229	PV111161	PV111161.SARS-CoV-2	SARS-CoV-2	PV464619	VALID
RP11-van-Bakel_5033	11228	PV107723	PV107723.SARS-CoV-2	SARS-CoV-2	PV464620	VALID
RP11-van-Bakel_5033	11228	PV107776	PV107776.SARS-CoV-2	SARS-CoV-2	PV464621	VALID
RP11-van-Bakel_5033	11229	PV111970	PV111970.SARS-CoV-2	SARS-CoV-2	PV464622	VALID
RP11-van-Bakel_5033	11229	PV111368	PV111368.SARS-CoV-2	SARS-CoV-2	PV464623	VALID
RP11-van-Bakel_5033	11229	PV111456	PV111456.SARS-CoV-2	SARS-CoV-2	PV464624	VALID
RP11-van-Bakel_5033	11229	PV110048	PV110048.SARS-CoV-2	SARS-CoV-2	PV464625	VALID
RP11-van-Bakel_5033	11228	PV107523	PV107523.SARS-CoV-2	SARS-CoV-2	PV464626	VALID
RP11-van-Bakel_5033	11228	PV107501	PV107501.SARS-CoV-2	SARS-CoV-2	PV464627	VALID
RP11-van-Bakel_5033	11228	PV107720	PV107720.SARS-CoV-2	SARS-CoV-2	PV464628	VALID
RP11-van-Bakel_5033	11228	PV107733	PV107733.SARS-CoV-2	SARS-CoV-2	PV464629	VALID
RP11-van-Bakel_5033	11228	PV100174	PV100174.SARS-CoV-2	SARS-CoV-2	PV464630	VALID
RP11-van-Bakel_5033	11228	PV106626	PV106626.SARS-CoV-2	SARS-CoV-2	PV464631	VALID
RP11-van-Bakel_5033	11229	PV112029	PV112029.SARS-CoV-2	SARS-CoV-2	PV464632	VALID
RP11-van-Bakel_5033	11228	PV106774	PV106774.SARS-CoV-2	SARS-CoV-2	PV464633	VALID
RP11-van-Bakel_5033	11228	PV106761	PV106761.SARS-CoV-2	SARS-CoV-2	PV464634	VALID
RP11-van-Bakel_5033	11229	PV110329	PV110329.SARS-CoV-2	SARS-CoV-2	PV464635	VALID
RP11-van-Bakel_5033	11229	PV112022	PV112022.SARS-CoV-2	SARS-CoV-2	PV464636	VALID
RP11-van-Bakel_5033	11229	PV111680	PV111680.SARS-CoV-2	SARS-CoV-2	PV464637	VALID
RP11-van-Bakel_5033	11228	PV106710	PV106710.SARS-CoV-2	SARS-CoV-2	PV464638	VALID
RP11-van-Bakel_5033	11229	PV112123	PV112123.SARS-CoV-2	SARS-CoV-2	PV464639	VALID
RP11-van-Bakel_5033	11228	PV106606	PV106606.SARS-CoV-2	SARS-CoV-2	PV464640	VALID
RP11-van-Bakel_5033	11228	PV107564	PV107564.SARS-CoV-2	SARS-CoV-2	PV464641	VALID
RP11-van-Bakel_5033	11229	PV112084	PV112084.SARS-CoV-2	SARS-CoV-2	PV464642	VALID
RP11-van-Bakel_5033	11228	PV107399	PV107399.SARS-CoV-2	SARS-CoV-2	PV464671	VALID
RP11-van-Bakel_5033	11229	PV110265	PV110265.SARS-CoV-2	SARS-CoV-2	PV464672	VALID
RP11-van-Bakel_5033	11228	PV107760	PV107760.SARS-CoV-2	SARS-CoV-2	PV464673	VALID
RP11-van-Bakel_5033	11229	PV111281	PV111281.SARS-CoV-2	SARS-CoV-2	PV464674	VALID
RP11-van-Bakel_5033	11228	PV107403	PV107403.SARS-CoV-2	SARS-CoV-2	PV464675	VALID
RP11-van-Bakel_5033	11228	PV107562	PV107562.SARS-CoV-2	SARS-CoV-2	PV464676	VALID
RP11-van-Bakel_5033	11229	PV112111	PV112111.SARS-CoV-2	SARS-CoV-2	PV464677	VALID
RP11-van-Bakel_5033	11229	PV111986	PV111986.SARS-CoV-2	SARS-CoV-2	PV464678	VALID
RP11-van-Bakel_5033	11228	PV107462	PV107462.SARS-CoV-2	SARS-CoV-2	PV464679	VALID
RP11-van-Bakel_5033	11229	PV111681	PV111681.SARS-CoV-2	SARS-CoV-2	PV464680	VALID
RP11-van-Bakel_5033	11228	PV100081	PV100081.SARS-CoV-2	SARS-CoV-2	PV464681	VALID
RP11-van-Bakel_5033	11229	PV111853	PV111853.SARS-CoV-2	SARS-CoV-2	PV464682	VALID
RP11-van-Bakel_5033	11228	PV107753	PV107753.SARS-CoV-2	SARS-CoV-2	PV464683	VALID
RP11-van-Bakel_5033	11228	PV107539	PV107539.SARS-CoV-2	SARS-CoV-2	PV464684	VALID
RP11-van-Bakel_5033	11228	PV100073	PV100073.SARS-CoV-2	SARS-CoV-2	PV464685	VALID
RP11-van-Bakel_5033	11229	PV111638	PV111638.SARS-CoV-2	SARS-CoV-2	PV464686	VALID
RP11-van-Bakel_5033	11229	PV111895	PV111895.SARS-CoV-2	SARS-CoV-2	PV464687	VALID
RP11-van-Bakel_5033	11229	PV110613	PV110613.SARS-CoV-2	SARS-CoV-2	PV464688	VALID
RP11-van-Bakel_5033	11229	PV111580	PV111580.SARS-CoV-2	SARS-CoV-2	PV464689	VALID
RP11-van-Bakel_5033	11229	PV111300	PV111300.SARS-CoV-2	SARS-CoV-2	PV464690	VALID
RP11-van-Bakel_5033	11229	PV111731	PV111731.SARS-CoV-2	SARS-CoV-2	PV464691	VALID
RP11-van-Bakel_5033	11229	PV110789	PV110789.SARS-CoV-2	SARS-CoV-2	PV464692	VALID
RP11-van-Bakel_5033	11229	PV110222	PV110222.SARS-CoV-2	SARS-CoV-2	PV464693	VALID
RP11-van-Bakel_5033	11228	PV107449	PV107449.SARS-CoV-2	SARS-CoV-2	PV464694	VALID
RP11-van-Bakel_5033	11229	PV111981	PV111981.SARS-CoV-2	SARS-CoV-2	PV464695	VALID
RP11-van-Bakel_5033	11228	PV107519	PV107519.SARS-CoV-2	SARS-CoV-2	PV464696	VALID
RP11-van-Bakel_5033	11228	PV106788	PV106788.SARS-CoV-2	SARS-CoV-2	PV464697	VALID
RP11-van-Bakel_5033	11229	PV110745	PV110745.SARS-CoV-2	SARS-CoV-2	PV464698	VALID
RP11-van-Bakel_5033	11229	PV111846	PV111846.SARS-CoV-2	SARS-CoV-2	PV464699	VALID
RP11-van-Bakel_5033	11229	PV110482	PV110482.SARS-CoV-2	SARS-CoV-2	PV464700	VALID
RP11-van-Bakel_5033	11228	PV107757	PV107757.SARS-CoV-2	SARS-CoV-2	PV464701	VALID
RP11-van-Bakel_5033	11228	PV107595	PV107595.SARS-CoV-2	SARS-CoV-2	PV464702	VALID
RP11-van-Bakel_5033	11229	PV111157	PV111157.SARS-CoV-2	SARS-CoV-2	PV464703	VALID
RP11-van-Bakel_5033	11228	PV107384	PV107384.SARS-CoV-2	SARS-CoV-2	PV464704	VALID
RP11-van-Bakel_5033	11229	PV110440	PV110440.SARS-CoV-2	SARS-CoV-2	PV464705	VALID
RP11-van-Bakel_5033	11228	PV107558	PV107558.SARS-CoV-2	SARS-CoV-2	PV464706	VALID
RP11-van-Bakel_5033	11229	PV111073	PV111073.SARS-CoV-2	SARS-CoV-2	PV464707	VALID
RP11-van-Bakel_5033	11229	PV110052	PV110052.SARS-CoV-2	SARS-CoV-2	PV464708	VALID
RP11-van-Bakel_5033	11229	PV111472	PV111472.SARS-CoV-2	SARS-CoV-2	PV464709	VALID
RP11-van-Bakel_5033	11228	PV106571	PV106571.SARS-CoV-2	SARS-CoV-2	PV464710	VALID
RP11-van-Bakel_5033	11228	PV107357	PV107357.SARS-CoV-2	SARS-CoV-2	PV464711	VALID
RP11-van-Bakel_5033	11229	PV111928	PV111928.SARS-CoV-2	SARS-CoV-2	PV464712	VALID
RP11-van-Bakel_5033	11229	PV111342	PV111342.SARS-CoV-2	SARS-CoV-2	PV464713	VALID
RP11-van-Bakel_5033	11229	PV111653	PV111653.SARS-CoV-2	SARS-CoV-2	PV464714	VALID
RP11-van-Bakel_5033	11229	PV112081	PV112081.SARS-CoV-2	SARS-CoV-2	PV464715	VALID
RP11-van-Bakel_5033	11229	PV112001	PV112001.SARS-CoV-2	SARS-CoV-2	PV464716	VALID
RP11-van-Bakel_5033	11229	PV111963	PV111963.SARS-CoV-2	SARS-CoV-2	PV464717	VALID
RP11-van-Bakel_5033	11228	PV106593	PV106593.SARS-CoV-2	SARS-CoV-2	PV464718	VALID
RP11-van-Bakel_5033	11229	PV110728	PV110728.SARS-CoV-2	SARS-CoV-2	PV464719	VALID
RP11-van-Bakel_5033	11229	PV111756	PV111756.SARS-CoV-2	SARS-CoV-2	PV464720	VALID
RP11-van-Bakel_5033	11228	PV100155	PV100155.SARS-CoV-2	SARS-CoV-2	PV464721	VALID
RP11-van-Bakel_5033	11229	PV111541	PV111541.SARS-CoV-2	SARS-CoV-2	PV464722	VALID
RP11-van-Bakel_5033	11229	PV111351	PV111351.SARS-CoV-2	SARS-CoV-2	PV464723	VALID
RP11-van-Bakel_5033	11229	PV111557	PV111557.SARS-CoV-2	SARS-CoV-2	PV464724	VALID
RP11-van-Bakel_5033	11229	PV111077	PV111077.SARS-CoV-2	SARS-CoV-2	PV464725	VALID
RP11-van-Bakel_5033	11228	PV106635	PV106635.SARS-CoV-2	SARS-CoV-2	PV464726	VALID
RP11-van-Bakel_5033	11229	PV111213	PV111213.SARS-CoV-2	SARS-CoV-2	PV464727	VALID
RP11-van-Bakel_5033	11229	PV111596	PV111596.SARS-CoV-2	SARS-CoV-2	PV464728	VALID
RP11-van-Bakel_5033	11229	PV110861	PV110861.SARS-CoV-2	SARS-CoV-2	PV464729	VALID
RP11-van-Bakel_5033	11229	PV110848	PV110848.SARS-CoV-2	SARS-CoV-2	PV464730	VALID
RP11-van-Bakel_5033	11229	PV111391	PV111391.SARS-CoV-2	SARS-CoV-2	PV464731	VALID
RP11-van-Bakel_5033	11228	PV107486	PV107486.SARS-CoV-2	SARS-CoV-2	PV464732	VALID
RP11-van-Bakel_5033	11229	PV111872	PV111872.SARS-CoV-2	SARS-CoV-2	PV464733	VALID
RP11-van-Bakel_5033	11228	PV107432	PV107432.SARS-CoV-2	SARS-CoV-2	PV464734	VALID
RP11-van-Bakel_5033	11229	PV110651	PV110651.SARS-CoV-2	SARS-CoV-2	PV464735	VALID
RP11-van-Bakel_5033	11229	PV111724	PV111724.SARS-CoV-2	SARS-CoV-2	PV464736	VALID
RP11-van-Bakel_5033	11229	PV111537	PV111537.SARS-CoV-2	SARS-CoV-2	PV464737	VALID
RP11-van-Bakel_5033	11228	PV107732	PV107732.SARS-CoV-2	SARS-CoV-2	PV464740	VALID
RP11-van-Bakel_5033	11228	PV107789	PV107789.SARS-CoV-2	SARS-CoV-2	PV464741	VALID
RP11-van-Bakel_5033	11229	PV111339	PV111339.SARS-CoV-2	SARS-CoV-2	PV464742	VALID
RP11-van-Bakel_5033	11229	PV110636	PV110636.SARS-CoV-2	SARS-CoV-2	PV464743	VALID
RP11-van-Bakel_5033	11228	PV106714	PV106714.SARS-CoV-2	SARS-CoV-2	PV464744	VALID
RP11-van-Bakel_5033	11228	PV107400	PV107400.SARS-CoV-2	SARS-CoV-2	PV464745	VALID
RP11-van-Bakel_5033	11229	PV112059	PV112059.SARS-CoV-2	SARS-CoV-2	PV464746	VALID
RP11-van-Bakel_5033	11229	PV110671	PV110671.SARS-CoV-2	SARS-CoV-2	PV464747	VALID
RP11-van-Bakel_5033	11229	PV110340	PV110340.SARS-CoV-2	SARS-CoV-2	PV464748	VALID
RP11-van-Bakel_5033	11229	PV111973	PV111973.SARS-CoV-2	SARS-CoV-2	PV464749	VALID
RP11-van-Bakel_5033	11228	PV107716	PV107716.SARS-CoV-2	SARS-CoV-2	PV464905	VALID
RP11-van-Bakel_5033	11229	PV111616	PV111616.SARS-CoV-2	SARS-CoV-2	PV464906	VALID
RP11-van-Bakel_5033	11229	PV111085	PV111085.SARS-CoV-2	SARS-CoV-2	PV464907	VALID
RP11-van-Bakel_5033	11229	PV111303	PV111303.SARS-CoV-2	SARS-CoV-2	PV464908	VALID
RP11-van-Bakel_5033	11229	PV111892	PV111892.SARS-CoV-2	SARS-CoV-2	PV464909	VALID
RP11-van-Bakel_5033	11229	PV111272	PV111272.SARS-CoV-2	SARS-CoV-2	PV464910	VALID
RP11-van-Bakel_5033	11229	PV110733	PV110733.SARS-CoV-2	SARS-CoV-2	PV464911	VALID
RP11-van-Bakel_5033	11229	PV111522	PV111522.SARS-CoV-2	SARS-CoV-2	PV464912	VALID
RP11-van-Bakel_5033	11229	PV110111	PV110111.SARS-CoV-2	SARS-CoV-2	PV464913	VALID
RP11-van-Bakel_5033	11228	PV106697	PV106697.SARS-CoV-2	SARS-CoV-2	PV464914	VALID
RP11-van-Bakel_5033	11229	PV110176	PV110176.SARS-CoV-2	SARS-CoV-2	PV464915	VALID
RP11-van-Bakel_5033	11229	PV110414	PV110414.SARS-CoV-2	SARS-CoV-2	PV464916	VALID
RP11-van-Bakel_5033	11229	PV111842	PV111842.SARS-CoV-2	SARS-CoV-2	PV464917	VALID
RP11-van-Bakel_5033	11228	PV100247	PV100247.SARS-CoV-2	SARS-CoV-2	PV464918	VALID
RP11-van-Bakel_5033	11229	PV110351	PV110351.SARS-CoV-2	SARS-CoV-2	PV464919	VALID
RP11-van-Bakel_5033	11228	PV107376	PV107376.SARS-CoV-2	SARS-CoV-2	PV464920	VALID
RP11-van-Bakel_5033	11229	PV112118	PV112118.SARS-CoV-2	SARS-CoV-2	PV464921	VALID
RP11-van-Bakel_5033	11229	PV110874	PV110874.SARS-CoV-2	SARS-CoV-2	PV464922	VALID
RP11-van-Bakel_5033	11229	PV111552	PV111552.SARS-CoV-2	SARS-CoV-2	PV464923	VALID
RP11-van-Bakel_5033	11229	PV111877	PV111877.SARS-CoV-2	SARS-CoV-2	PV464924	VALID
RP11-van-Bakel_5033	11228	PV106629	PV106629.SARS-CoV-2	SARS-CoV-2	PV464925	VALID
RP11-van-Bakel_5033	11228	PV106598	PV106598.SARS-CoV-2	SARS-CoV-2	PV464926	VALID
RP11-van-Bakel_5033	11229	PV111495	PV111495.SARS-CoV-2	SARS-CoV-2	PV464927	VALID
RP11-van-Bakel_5033	11229	PV111411	PV111411.SARS-CoV-2	SARS-CoV-2	PV464928	VALID
RP11-van-Bakel_5033	11228	PV106775	PV106775.SARS-CoV-2	SARS-CoV-2	PV464929	VALID
RP11-van-Bakel_5033	11229	PV111075	PV111075.SARS-CoV-2	SARS-CoV-2	PV464930	VALID
RP11-van-Bakel_5033	11229	PV110873	PV110873.SARS-CoV-2	SARS-CoV-2	PV464947	VALID
RP11-van-Bakel_5033	11229	PV111967	PV111967.SARS-CoV-2	SARS-CoV-2	PV464948	VALID
RP11-van-Bakel_5033	11229	PV111462	PV111462.SARS-CoV-2	SARS-CoV-2	PV464949	VALID
RP11-van-Bakel_5033	11229	PV110795	PV110795.SARS-CoV-2	SARS-CoV-2	PV464950	VALID
RP11-van-Bakel_5033	11229	PV111919	PV111919.SARS-CoV-2	SARS-CoV-2	PV464951	VALID
RP11-van-Bakel_5033	11229	PV110858	PV110858.SARS-CoV-2	SARS-CoV-2	PV464952	VALID
RP11-van-Bakel_5033	11228	PV107727	PV107727.SARS-CoV-2	SARS-CoV-2	PV464953	VALID
RP11-van-Bakel_5033	11228	PV106625	PV106625.SARS-CoV-2	SARS-CoV-2	PV464954	VALID
RP11-van-Bakel_5033	11229	PV112116	PV112116.SARS-CoV-2	SARS-CoV-2	PV464957	VALID
RP11-van-Bakel_5033	11229	PV111209	PV111209.SARS-CoV-2	SARS-CoV-2	PV464958	VALID
RP11-van-Bakel_5033	11229	PV111362	PV111362.SARS-CoV-2	SARS-CoV-2	PV464959	VALID
RP11-van-Bakel_5033	11229	PV111631	PV111631.SARS-CoV-2	SARS-CoV-2	PV464960	VALID
RP11-van-Bakel_5033	11229	PV111743	PV111743.SARS-CoV-2	SARS-CoV-2	PV464961	VALID
RP11-van-Bakel_5033	11229	PV110712	PV110712.SARS-CoV-2	SARS-CoV-2	PV464962	VALID
RP11-van-Bakel_5033	11228	PV106713	PV106713.SARS-CoV-2	SARS-CoV-2	PV464963	VALID
RP11-van-Bakel_5033	11228	PV107506	PV107506.SARS-CoV-2	SARS-CoV-2	PV464964	VALID
RP11-van-Bakel_5033	11229	PV111353	PV111353.SARS-CoV-2	SARS-CoV-2	PV464965	VALID
RP11-van-Bakel_5033	11229	PV111809	PV111809.SARS-CoV-2	SARS-CoV-2	PV464966	VALID
RP11-van-Bakel_5033	11229	PV110752	PV110752.SARS-CoV-2	SARS-CoV-2	PV464967	VALID
RP11-van-Bakel_5033	11229	PV110107	PV110107.SARS-CoV-2	SARS-CoV-2	PV464968	VALID
RP11-van-Bakel_5033	11229	PV111635	PV111635.SARS-CoV-2	SARS-CoV-2	PV464969	VALID
RP11-van-Bakel_5033	11229	PV110774	PV110774.SARS-CoV-2	SARS-CoV-2	PV464970	VALID
RP11-van-Bakel_5033	11228	PV107364	PV107364.SARS-CoV-2	SARS-CoV-2	PV464980	VALID
RP11-van-Bakel_5033	11228	PV100106	PV100106.SARS-CoV-2	SARS-CoV-2	PV464981	VALID
RP11-van-Bakel_5033	11229	PV112137	PV112137.SARS-CoV-2	SARS-CoV-2	PV464982	VALID
RP11-van-Bakel_5033	11229	PV110815	PV110815.SARS-CoV-2	SARS-CoV-2	PV464983	VALID
RP11-van-Bakel_5033	11229	PV110782	PV110782.SARS-CoV-2	SARS-CoV-2	PV464984	VALID
RP11-van-Bakel_5033	11229	PV110209	PV110209.SARS-CoV-2	SARS-CoV-2	PV464985	VALID
RP11-van-Bakel_5033	11228	PV107413	PV107413.SARS-CoV-2	SARS-CoV-2	PV464986	VALID
RP11-van-Bakel_5033	11229	PV111821	PV111821.SARS-CoV-2	SARS-CoV-2	PV464987	VALID
RP11-van-Bakel_5033	11229	PV111745	PV111745.SARS-CoV-2	SARS-CoV-2	PV464988	VALID
RP11-van-Bakel_5033	11229	PV111357	PV111357.SARS-CoV-2	SARS-CoV-2	PV464989	VALID
RP11-van-Bakel_5033	11229	PV111741	PV111741.SARS-CoV-2	SARS-CoV-2	PV464990	VALID
RP11-van-Bakel_5033	11229	PV111605	PV111605.SARS-CoV-2	SARS-CoV-2	PV464991	VALID
RP11-van-Bakel_5033	11229	PV111733	PV111733.SARS-CoV-2	SARS-CoV-2	PV464992	VALID
RP11-van-Bakel_5033	11229	PV110655	PV110655.SARS-CoV-2	SARS-CoV-2	PV464993	VALID
RP11-van-Bakel_5033	11228	PV107446	PV107446.SARS-CoV-2	SARS-CoV-2	PV464994	VALID
RP11-van-Bakel_5033	11229	PV111592	PV111592.SARS-CoV-2	SARS-CoV-2	PV464995	VALID
RP11-van-Bakel_5033	11229	PV111527	PV111527.SARS-CoV-2	SARS-CoV-2	PV464996	VALID
RP11-van-Bakel_5033	11229	PV111116	PV111116.SARS-CoV-2	SARS-CoV-2	PV464997	VALID
RP11-van-Bakel_5033	11229	PV111740	PV111740.SARS-CoV-2	SARS-CoV-2	PV464998	VALID
RP11-van-Bakel_5033	11229	PV111673	PV111673.SARS-CoV-2	SARS-CoV-2	PV464999	VALID
RP11-van-Bakel_5033	11228	PV107598	PV107598.SARS-CoV-2	SARS-CoV-2	PV465000	VALID
RP11-van-Bakel_5033	11229	PV111468	PV111468.SARS-CoV-2	SARS-CoV-2	PV465001	VALID
RP11-van-Bakel_5033	11229	PV112065	PV112065.SARS-CoV-2	SARS-CoV-2	PV465002	VALID
RP11-van-Bakel_5033	11229	PV111536	PV111536.SARS-CoV-2	SARS-CoV-2	PV465003	VALID
RP11-van-Bakel_5033	11229	PV111615	PV111615.SARS-CoV-2	SARS-CoV-2	PV465004	VALID
RP11-van-Bakel_5033	11229	PV111884	PV111884.SARS-CoV-2	SARS-CoV-2	PV465005	VALID
RP11-van-Bakel_5033	11229	PV111344	PV111344.SARS-CoV-2	SARS-CoV-2	PV465006	VALID
RP11-van-Bakel_5033	11228	PV107427	PV107427.SARS-CoV-2	SARS-CoV-2	PV465007	VALID
RP11-van-Bakel_5033	11229	PV111812	PV111812.SARS-CoV-2	SARS-CoV-2	PV465008	VALID
RP11-van-Bakel_5033	11229	PV111952	PV111952.SARS-CoV-2	SARS-CoV-2	PV465009	VALID
RP11-van-Bakel_5033	11229	PV111436	PV111436.SARS-CoV-2	SARS-CoV-2	PV465010	VALID
RP11-van-Bakel_5033	11228	PV107541	PV107541.SARS-CoV-2	SARS-CoV-2	PV465011	VALID
RP11-van-Bakel_5033	11229	PV111905	PV111905.SARS-CoV-2	SARS-CoV-2	PV465012	VALID
RP11-van-Bakel_5033	11229	PV110289	PV110289.SARS-CoV-2	SARS-CoV-2	PV465013	VALID
RP11-van-Bakel_5033	11229	PV111383	PV111383.SARS-CoV-2	SARS-CoV-2	PV465014	VALID
RP11-van-Bakel_5033	11229	PV110194	PV110194.SARS-CoV-2	SARS-CoV-2	PV465015	VALID
RP11-van-Bakel_5033	11229	PV112094	PV112094.SARS-CoV-2	SARS-CoV-2	PV465016	VALID
RP11-van-Bakel_5033	11229	PV110593	PV110593.SARS-CoV-2	SARS-CoV-2	PV465017	VALID
RP11-van-Bakel_5033	11229	PV111997	PV111997.SARS-CoV-2	SARS-CoV-2	PV465018	VALID
RP11-van-Bakel_5033	11229	PV111867	PV111867.SARS-CoV-2	SARS-CoV-2	PV465019	VALID
RP11-van-Bakel_5033	11229	PV111705	PV111705.SARS-CoV-2	SARS-CoV-2	PV465020	VALID
RP11-van-Bakel_5033	11229	PV111931	PV111931.SARS-CoV-2	SARS-CoV-2	PV465021	VALID
RP11-van-Bakel_5033	11229	PV110415	PV110415.SARS-CoV-2	SARS-CoV-2	PV465022	VALID
RP11-van-Bakel_5033	11229	PV110273	PV110273.SARS-CoV-2	SARS-CoV-2	PV465023	VALID
RP11-van-Bakel_5033	11229	PV111434	PV111434.SARS-CoV-2	SARS-CoV-2	PV465024	VALID
RP11-van-Bakel_5033	11229	PV110609	PV110609.SARS-CoV-2	SARS-CoV-2	PV465025	VALID
RP11-van-Bakel_5033	11229	PV112108	PV112108.SARS-CoV-2	SARS-CoV-2	PV465026	VALID
RP11-van-Bakel_5033	11228	PV107556	PV107556.SARS-CoV-2	SARS-CoV-2	PV465027	VALID
RP11-van-Bakel_5033	11229	PV111644	PV111644.SARS-CoV-2	SARS-CoV-2	PV465028	VALID
RP11-van-Bakel_5033	11229	PV111799	PV111799.SARS-CoV-2	SARS-CoV-2	PV465029	VALID
RP11-van-Bakel_5033	11229	PV111322	PV111322.SARS-CoV-2	SARS-CoV-2	PV465030	VALID
RP11-van-Bakel_5033	11229	PV110249	PV110249.SARS-CoV-2	SARS-CoV-2	PV465031	VALID
RP11-van-Bakel_5033	11229	PV110123	PV110123.SARS-CoV-2	SARS-CoV-2	PV465032	VALID
RP11-van-Bakel_5033	11229	PV110257	PV110257.SARS-CoV-2	SARS-CoV-2	PV465033	VALID
RP11-van-Bakel_5033	11229	PV111310	PV111310.SARS-CoV-2	SARS-CoV-2	PV465034	VALID
RP11-van-Bakel_5033	11229	PV111480	PV111480.SARS-CoV-2	SARS-CoV-2	PV465035	VALID
RP11-van-Bakel_5033	11229	PV111999	PV111999.SARS-CoV-2	SARS-CoV-2	PV465036	VALID
RP11-van-Bakel_5033	11229	PV110447	PV110447.SARS-CoV-2	SARS-CoV-2	PV465037	VALID
RP11-van-Bakel_5033	11228	PV107437	PV107437.SARS-CoV-2	SARS-CoV-2	PV465038	VALID
RP11-van-Bakel_5033	11229	PV111312	PV111312.SARS-CoV-2	SARS-CoV-2	PV465039	VALID
RP11-van-Bakel_5033	11229	PV110046	PV110046.SARS-CoV-2	SARS-CoV-2	PV465040	VALID
RP11-van-Bakel_5033	11229	PV111972	PV111972.SARS-CoV-2	SARS-CoV-2	PV465041	VALID
RP11-van-Bakel_5033	11229	PV110362	PV110362.SARS-CoV-2	SARS-CoV-2	PV465042	VALID
RP11-van-Bakel_5033	11228	PV106614	PV106614.SARS-CoV-2	SARS-CoV-2	PV465043	VALID
RP11-van-Bakel_5033	11229	PV110507	PV110507.SARS-CoV-2	SARS-CoV-2	PV465044	VALID
RP11-van-Bakel_5033	11229	PV110260	PV110260.SARS-CoV-2	SARS-CoV-2	PV465045	VALID
RP11-van-Bakel_5033	11229	PV111398	PV111398.SARS-CoV-2	SARS-CoV-2	PV465046	VALID
RP11-van-Bakel_5033	11229	PV111308	PV111308.SARS-CoV-2	SARS-CoV-2	PV465047	VALID
RP11-van-Bakel_5033	11229	PV110548	PV110548.SARS-CoV-2	SARS-CoV-2	PV465048	VALID
RP11-van-Bakel_5033	11229	PV111885	PV111885.SARS-CoV-2	SARS-CoV-2	PV465049	VALID
RP11-van-Bakel_5033	11229	PV111418	PV111418.SARS-CoV-2	SARS-CoV-2	PV465050	VALID
RP11-van-Bakel_5033	11229	PV111262	PV111262.SARS-CoV-2	SARS-CoV-2	PV465051	VALID
RP11-van-Bakel_5033	11229	PV111533	PV111533.SARS-CoV-2	SARS-CoV-2	PV465052	VALID
RP11-van-Bakel_5033	11229	PV110305	PV110305.SARS-CoV-2	SARS-CoV-2	PV465053	VALID
RP11-van-Bakel_5033	11229	PV111843	PV111843.SARS-CoV-2	SARS-CoV-2	PV465054	VALID
RP11-van-Bakel_5033	11229	PV111610	PV111610.SARS-CoV-2	SARS-CoV-2	PV465055	VALID
RP11-van-Bakel_5033	11229	PV111282	PV111282.SARS-CoV-2	SARS-CoV-2	PV465056	VALID
RP11-van-Bakel_5033	11229	PV110337	PV110337.SARS-CoV-2	SARS-CoV-2	PV465057	VALID
RP11-van-Bakel_5033	11229	PV111778	PV111778.SARS-CoV-2	SARS-CoV-2	PV465058	VALID
RP11-van-Bakel_5033	11229	PV111687	PV111687.SARS-CoV-2	SARS-CoV-2	PV465059	VALID
RP11-van-Bakel_5033	11229	PV111324	PV111324.SARS-CoV-2	SARS-CoV-2	PV465060	VALID
RP11-van-Bakel_5033	11229	PV110761	PV110761.SARS-CoV-2	SARS-CoV-2	PV465061	VALID
RP11-van-Bakel_5033	11229	PV110652	PV110652.SARS-CoV-2	SARS-CoV-2	PV465062	VALID
RP11-van-Bakel_5033	11229	PV110705	PV110705.SARS-CoV-2	SARS-CoV-2	PV465063	VALID
RP11-van-Bakel_5033	11229	PV110324	PV110324.SARS-CoV-2	SARS-CoV-2	PV465064	VALID
RP11-van-Bakel_5033	11229	PV111200	PV111200.SARS-CoV-2	SARS-CoV-2	PV465065	VALID
RP11-van-Bakel_5033	11229	PV110219	PV110219.SARS-CoV-2	SARS-CoV-2	PV465066	VALID
RP11-van-Bakel_5033	11229	PV110307	PV110307.SARS-CoV-2	SARS-CoV-2	PV465067	VALID
RP11-van-Bakel_5033	11229	PV110033	PV110033.SARS-CoV-2	SARS-CoV-2	PV465068	VALID
RP11-van-Bakel_5033	11229	PV110836	PV110836.SARS-CoV-2	SARS-CoV-2	PV465069	VALID
RP11-van-Bakel_5033	11229	PV111568	PV111568.SARS-CoV-2	SARS-CoV-2	PV465070	VALID
RP11-van-Bakel_5033	11229	PV111996	PV111996.SARS-CoV-2	SARS-CoV-2	PV465071	VALID
RP11-van-Bakel_5033	11229	PV110596	PV110596.SARS-CoV-2	SARS-CoV-2	PV465072	VALID
RP11-van-Bakel_5033	11228	PV106578	PV106578.SARS-CoV-2	SARS-CoV-2	PV465073	VALID
RP11-van-Bakel_5033	11229	PV110081	PV110081.SARS-CoV-2	SARS-CoV-2	PV465074	VALID
RP11-van-Bakel_5033	11229	PV111405	PV111405.SARS-CoV-2	SARS-CoV-2	PV465075	VALID
RP11-van-Bakel_5033	11229	PV111774	PV111774.SARS-CoV-2	SARS-CoV-2	PV465076	VALID
RP11-van-Bakel_5033	11229	PV110677	PV110677.SARS-CoV-2	SARS-CoV-2	PV465077	VALID
RP11-van-Bakel_5033	11229	PV111875	PV111875.SARS-CoV-2	SARS-CoV-2	PV465078	VALID
RP11-van-Bakel_5033	11229	PV111337	PV111337.SARS-CoV-2	SARS-CoV-2	PV465079	VALID
RP11-van-Bakel_5033	11229	PV111574	PV111574.SARS-CoV-2	SARS-CoV-2	PV465080	VALID
RP11-van-Bakel_5033	11229	PV111804	PV111804.SARS-CoV-2	SARS-CoV-2	PV465081	VALID
RP11-van-Bakel_5033	11229	PV111223	PV111223.SARS-CoV-2	SARS-CoV-2	PV465082	VALID
RP11-van-Bakel_5033	11229	PV112000	PV112000.SARS-CoV-2	SARS-CoV-2	PV465083	VALID
RP11-van-Bakel_5033	11229	PV111964	PV111964.SARS-CoV-2	SARS-CoV-2	PV465084	VALID
RP11-van-Bakel_5033	11229	PV110471	PV110471.SARS-CoV-2	SARS-CoV-2	PV465085	VALID
RP11-van-Bakel_5033	11229	PV110762	PV110762.SARS-CoV-2	SARS-CoV-2	PV465086	VALID
RP11-van-Bakel_5033	11229	PV111678	PV111678.SARS-CoV-2	SARS-CoV-2	PV465087	VALID
RP11-van-Bakel_5033	11229	PV112080	PV112080.SARS-CoV-2	SARS-CoV-2	PV465088	VALID
RP11-van-Bakel_5033	11229	PV111477	PV111477.SARS-CoV-2	SARS-CoV-2	PV465089	VALID
RP11-van-Bakel_5033	11229	PV110781	PV110781.SARS-CoV-2	SARS-CoV-2	PV465090	VALID
RP11-van-Bakel_5033	11229	PV110492	PV110492.SARS-CoV-2	SARS-CoV-2	PV465091	VALID
RP11-van-Bakel_5033	11229	PV110237	PV110237.SARS-CoV-2	SARS-CoV-2	PV465092	VALID
RP11-van-Bakel_5033	11229	PV112011	PV112011.SARS-CoV-2	SARS-CoV-2	PV465093	VALID
RP11-van-Bakel_5033	11229	PV111170	PV111170.SARS-CoV-2	SARS-CoV-2	PV465094	VALID
RP11-van-Bakel_5033	11229	PV110450	PV110450.SARS-CoV-2	SARS-CoV-2	PV465095	VALID
RP11-van-Bakel_5033	11229	PV112087	PV112087.SARS-CoV-2	SARS-CoV-2	PV465096	VALID
RP11-van-Bakel_5033	11229	PV110045	PV110045.SARS-CoV-2	SARS-CoV-2	PV465097	VALID
RP11-van-Bakel_5033	11229	PV111749	PV111749.SARS-CoV-2	SARS-CoV-2	PV465098	VALID
RP11-van-Bakel_5033	11229	PV111261	PV111261.SARS-CoV-2	SARS-CoV-2	PV465099	VALID
RP11-van-Bakel_5033	11229	PV111782	PV111782.SARS-CoV-2	SARS-CoV-2	PV465100	VALID
RP11-van-Bakel_5033	11229	PV111874	PV111874.SARS-CoV-2	SARS-CoV-2	PV465101	VALID
RP11-van-Bakel_5033	11229	PV112037	PV112037.SARS-CoV-2	SARS-CoV-2	PV465102	VALID
RP11-van-Bakel_5033	11229	PV111865	PV111865.SARS-CoV-2	SARS-CoV-2	PV465103	VALID
RP11-van-Bakel_5033	11229	PV111762	PV111762.SARS-CoV-2	SARS-CoV-2	PV465104	VALID
RP11-van-Bakel_5033	11229	PV111399	PV111399.SARS-CoV-2	SARS-CoV-2	PV465105	VALID
RP11-van-Bakel_5033	11229	PV111621	PV111621.SARS-CoV-2	SARS-CoV-2	PV465106	VALID
RP11-van-Bakel_5033	11229	PV111286	PV111286.SARS-CoV-2	SARS-CoV-2	PV465107	VALID
RP11-van-Bakel_5033	11229	PV111082	PV111082.SARS-CoV-2	SARS-CoV-2	PV465108	VALID
RP11-van-Bakel_5033	11229	PV112048	PV112048.SARS-CoV-2	SARS-CoV-2	PV465109	VALID
RP11-van-Bakel_5033	11229	PV111723	PV111723.SARS-CoV-2	SARS-CoV-2	PV465110	VALID
RP11-van-Bakel_5033	11229	PV110686	PV110686.SARS-CoV-2	SARS-CoV-2	PV465111	VALID
RP11-van-Bakel_5033	11229	PV111873	PV111873.SARS-CoV-2	SARS-CoV-2	PV465112	VALID
RP11-van-Bakel_5033	11229	PV111172	PV111172.SARS-CoV-2	SARS-CoV-2	PV465113	VALID
RP11-van-Bakel_5033	11229	PV110936	PV110936.SARS-CoV-2	SARS-CoV-2	PV465114	VALID
RP11-van-Bakel_5033	11229	PV111930	PV111930.SARS-CoV-2	SARS-CoV-2	PV465115	VALID
RP11-van-Bakel_5033	11229	PV112042	PV112042.SARS-CoV-2	SARS-CoV-2	PV465116	VALID
RP11-van-Bakel_5033	11229	PV111796	PV111796.SARS-CoV-2	SARS-CoV-2	PV465117	VALID
RP11-van-Bakel_5033	11229	PV111336	PV111336.SARS-CoV-2	SARS-CoV-2	PV465119	VALID
RP11-van-Bakel_5033	11228	PV106621	PV106621.SARS-CoV-2	SARS-CoV-2	PV465120	VALID
RP11-van-Bakel_5033	11229	PV111238	PV111238.SARS-CoV-2	SARS-CoV-2	PV465121	VALID
RP11-van-Bakel_5033	11229	PV111870	PV111870.SARS-CoV-2	SARS-CoV-2	PV465122	VALID
RP11-van-Bakel_5033	11229	PV110594	PV110594.SARS-CoV-2	SARS-CoV-2	PV465123	VALID
RP11-van-Bakel_5033	11229	PV110719	PV110719.SARS-CoV-2	SARS-CoV-2	PV465124	VALID
RP11-van-Bakel_5033	11229	PV111228	PV111228.SARS-CoV-2	SARS-CoV-2	PV465125	VALID
RP11-van-Bakel_5033	11229	PV111235	PV111235.SARS-CoV-2	SARS-CoV-2	PV465126	VALID
RP11-van-Bakel_5033	11229	PV110424	PV110424.SARS-CoV-2	SARS-CoV-2	PV465127	VALID
RP11-van-Bakel_5033	11229	PV111506	PV111506.SARS-CoV-2	SARS-CoV-2	PV465128	VALID
RP11-van-Bakel_5033	11229	PV110885	PV110885.SARS-CoV-2	SARS-CoV-2	PV465129	VALID
RP11-van-Bakel_5033	11229	PV110953	PV110953.SARS-CoV-2	SARS-CoV-2	PV465130	VALID
RP11-van-Bakel_5033	11229	PV111191	PV111191.SARS-CoV-2	SARS-CoV-2	PV465131	VALID
RP11-van-Bakel_5033	11229	PV111932	PV111932.SARS-CoV-2	SARS-CoV-2	PV465132	VALID
RP11-van-Bakel_5033	11229	PV111652	PV111652.SARS-CoV-2	SARS-CoV-2	PV465134	VALID
RP11-van-Bakel_5033	11229	PV110433	PV110433.SARS-CoV-2	SARS-CoV-2	PV465135	VALID
RP11-van-Bakel_5033	11229	PV111251	PV111251.SARS-CoV-2	SARS-CoV-2	PV465136	VALID
RP11-van-Bakel_5033	11229	PV110906	PV110906.SARS-CoV-2	SARS-CoV-2	PV465137	VALID
RP11-van-Bakel_5033	11230	PV44529	PV44529.SARS-CoV-2	SARS-CoV-2	PV465138	VALID
RP11-van-Bakel_5033	11229	PV111461	PV111461.SARS-CoV-2	SARS-CoV-2	PV465139	VALID
RP11-van-Bakel_5033	11229	PV110407	PV110407.SARS-CoV-2	SARS-CoV-2	PV465140	VALID
RP11-van-Bakel_5033	11229	PV110314	PV110314.SARS-CoV-2	SARS-CoV-2	PV465141	VALID
RP11-van-Bakel_5033	11229	PV111735	PV111735.SARS-CoV-2	SARS-CoV-2	PV465142	VALID
RP11-van-Bakel_5033	11229	PV111598	PV111598.SARS-CoV-2	SARS-CoV-2	PV465143	VALID
RP11-van-Bakel_5033	11229	PV112144	PV112144.SARS-CoV-2	SARS-CoV-2	PV465144	VALID
RP11-van-Bakel_5033	11229	PV110361	PV110361.SARS-CoV-2	SARS-CoV-2	PV465145	VALID
RP11-van-Bakel_5033	11229	PV110503	PV110503.SARS-CoV-2	SARS-CoV-2	PV465146	VALID
RP11-van-Bakel_5033	11229	PV111668	PV111668.SARS-CoV-2	SARS-CoV-2	PV465147	VALID
RP11-van-Bakel_5033	11229	PV111910	PV111910.SARS-CoV-2	SARS-CoV-2	PV465148	VALID
RP11-van-Bakel_5033	11229	PV110549	PV110549.SARS-CoV-2	SARS-CoV-2	PV465149	VALID
RP11-van-Bakel_5033	11229	PV112056	PV112056.SARS-CoV-2	SARS-CoV-2	PV465150	VALID
RP11-van-Bakel_5033	11229	PV111299	PV111299.SARS-CoV-2	SARS-CoV-2	PV465151	VALID
RP11-van-Bakel_5033	11229	PV111840	PV111840.SARS-CoV-2	SARS-CoV-2	PV465152	VALID
RP11-van-Bakel_5033	11229	PV111710	PV111710.SARS-CoV-2	SARS-CoV-2	PV465153	VALID
RP11-van-Bakel_5033	11229	PV111530	PV111530.SARS-CoV-2	SARS-CoV-2	PV465154	VALID
RP11-van-Bakel_5033	11229	PV111599	PV111599.SARS-CoV-2	SARS-CoV-2	PV465155	VALID
RP11-van-Bakel_5033	11229	PV111780	PV111780.SARS-CoV-2	SARS-CoV-2	PV465156	VALID
RP11-van-Bakel_5033	11229	PV111128	PV111128.SARS-CoV-2	SARS-CoV-2	PV465157	VALID
RP11-van-Bakel_5033	11229	PV111099	PV111099.SARS-CoV-2	SARS-CoV-2	PV465158	VALID
RP11-van-Bakel_5033	11230	PV302672	PV302672.SARS-CoV-2	SARS-CoV-2	PV465159	VALID
RP11-van-Bakel_5033	11230	PV302483	PV302483.SARS-CoV-2	SARS-CoV-2	PV465160	VALID
RP11-van-Bakel_5033	11230	PV44730	PV44730.SARS-CoV-2	SARS-CoV-2	PV465161	VALID
RP11-van-Bakel_5033	11229	PV111793	PV111793.SARS-CoV-2	SARS-CoV-2	PV465162	VALID
RP11-van-Bakel_5033	11228	PV107424	PV107424.SARS-CoV-2	SARS-CoV-2	PV465163	VALID
RP11-van-Bakel_5033	11229	PV112110	PV112110.SARS-CoV-2	SARS-CoV-2	PV465164	VALID
RP11-van-Bakel_5033	11229	PV110769	PV110769.SARS-CoV-2	SARS-CoV-2	PV465165	VALID
RP11-van-Bakel_5033	11229	PV111871	PV111871.SARS-CoV-2	SARS-CoV-2	PV465166	VALID
RP11-van-Bakel_5033	11230	PV302887	PV302887.SARS-CoV-2	SARS-CoV-2	PV465167	VALID
RP11-van-Bakel_5033	11229	PV111111	PV111111.SARS-CoV-2	SARS-CoV-2	PV465168	VALID
RP11-van-Bakel_5033	11230	PV44765	PV44765.SARS-CoV-2	SARS-CoV-2	PV465169	VALID
RP11-van-Bakel_5033	11229	PV110376	PV110376.SARS-CoV-2	SARS-CoV-2	PV465170	VALID
RP11-van-Bakel_5033	11229	PV111839	PV111839.SARS-CoV-2	SARS-CoV-2	PV465171	VALID
RP11-van-Bakel_5033	11229	PV112148	PV112148.SARS-CoV-2	SARS-CoV-2	PV465172	VALID
RP11-van-Bakel_5033	11229	PV110711	PV110711.SARS-CoV-2	SARS-CoV-2	PV465173	VALID
RP11-van-Bakel_5033	11229	PV112019	PV112019.SARS-CoV-2	SARS-CoV-2	PV465174	VALID
RP11-van-Bakel_5033	11230	PV302972	PV302972.SARS-CoV-2	SARS-CoV-2	PV465175	VALID
RP11-van-Bakel_5033	11229	PV110131	PV110131.SARS-CoV-2	SARS-CoV-2	PV465176	VALID
RP11-van-Bakel_5033	11229	PV111167	PV111167.SARS-CoV-2	SARS-CoV-2	PV465177	VALID
RP11-van-Bakel_5033	11229	PV111917	PV111917.SARS-CoV-2	SARS-CoV-2	PV465178	VALID
RP11-van-Bakel_5033	11230	PV44447	PV44447.SARS-CoV-2	SARS-CoV-2	PV465179	VALID
RP11-van-Bakel_5033	11229	PV111847	PV111847.SARS-CoV-2	SARS-CoV-2	PV465180	VALID
RP11-van-Bakel_5033	11229	PV111358	PV111358.SARS-CoV-2	SARS-CoV-2	PV465181	VALID
RP11-van-Bakel_5033	11230	PV302595	PV302595.SARS-CoV-2	SARS-CoV-2	PV465182	VALID
RP11-van-Bakel_5033	11229	PV111625	PV111625.SARS-CoV-2	SARS-CoV-2	PV465183	VALID
RP11-van-Bakel_5033	11229	PV111543	PV111543.SARS-CoV-2	SARS-CoV-2	PV465184	VALID
RP11-van-Bakel_5033	11229	PV111117	PV111117.SARS-CoV-2	SARS-CoV-2	PV465185	VALID
RP11-van-Bakel_5033	11229	PV110348	PV110348.SARS-CoV-2	SARS-CoV-2	PV465186	VALID
RP11-van-Bakel_5033	11229	PV111542	PV111542.SARS-CoV-2	SARS-CoV-2	PV465187	VALID
RP11-van-Bakel_5033	11230	PV302326	PV302326.SARS-CoV-2	SARS-CoV-2	PV465188	VALID
RP11-van-Bakel_5033	11230	PV302352	PV302352.SARS-CoV-2	SARS-CoV-2	PV465189	VALID
RP11-van-Bakel_5033	11229	PV111912	PV111912.SARS-CoV-2	SARS-CoV-2	PV465190	VALID
RP11-van-Bakel_5033	11229	PV111386	PV111386.SARS-CoV-2	SARS-CoV-2	PV465191	VALID
RP11-van-Bakel_5033	11229	PV111671	PV111671.SARS-CoV-2	SARS-CoV-2	PV465192	VALID
RP11-van-Bakel_5033	11229	PV110845	PV110845.SARS-CoV-2	SARS-CoV-2	PV465193	VALID
RP11-van-Bakel_5033	11230	PV44709	PV44709.SARS-CoV-2	SARS-CoV-2	PV465194	VALID
RP11-van-Bakel_5033	11229	PV112098	PV112098.SARS-CoV-2	SARS-CoV-2	PV465195	VALID
RP11-van-Bakel_5033	11229	PV111679	PV111679.SARS-CoV-2	SARS-CoV-2	PV465196	VALID
RP11-van-Bakel_5033	11229	PV110442	PV110442.SARS-CoV-2	SARS-CoV-2	PV465197	VALID
RP11-van-Bakel_5033	11229	PV111825	PV111825.SARS-CoV-2	SARS-CoV-2	PV465198	VALID
RP11-van-Bakel_5033	11229	PV111764	PV111764.SARS-CoV-2	SARS-CoV-2	PV465200	VALID
RP11-van-Bakel_5033	11229	PV111965	PV111965.SARS-CoV-2	SARS-CoV-2	PV465201	VALID
RP11-van-Bakel_5033	11229	PV110921	PV110921.SARS-CoV-2	SARS-CoV-2	PV465202	VALID
RP11-van-Bakel_5033	11229	PV110196	PV110196.SARS-CoV-2	SARS-CoV-2	PV465203	VALID
RP11-van-Bakel_5033	11230	PV302293	PV302293.SARS-CoV-2	SARS-CoV-2	PV465204	VALID
RP11-van-Bakel_5033	11230	PV302539	PV302539.SARS-CoV-2	SARS-CoV-2	PV465205	VALID
RP11-van-Bakel_5033	11229	PV111835	PV111835.SARS-CoV-2	SARS-CoV-2	PV465206	VALID
RP11-van-Bakel_5033	11230	PV302853	PV302853.SARS-CoV-2	SARS-CoV-2	PV465207	VALID
RP11-van-Bakel_5033	11229	PV110693	PV110693.SARS-CoV-2	SARS-CoV-2	PV465208	VALID
RP11-van-Bakel_5033	11229	PV110849	PV110849.SARS-CoV-2	SARS-CoV-2	PV465209	VALID
RP11-van-Bakel_5033	11229	PV110779	PV110779.SARS-CoV-2	SARS-CoV-2	PV465210	VALID
RP11-van-Bakel_5033	11229	PV110379	PV110379.SARS-CoV-2	SARS-CoV-2	PV465211	VALID
RP11-van-Bakel_5033	11230	PV302402	PV302402.SARS-CoV-2	SARS-CoV-2	PV465212	VALID
RP11-van-Bakel_5033	11230	PV44369	PV44369.SARS-CoV-2	SARS-CoV-2	PV465213	VALID
RP11-van-Bakel_5033	11230	PV44537	PV44537.SARS-CoV-2	SARS-CoV-2	PV465214	VALID
RP11-van-Bakel_5033	11229	PV112102	PV112102.SARS-CoV-2	SARS-CoV-2	PV465215	VALID
RP11-van-Bakel_5033	11230	PV302937	PV302937.SARS-CoV-2	SARS-CoV-2	PV465216	VALID
RP11-van-Bakel_5033	11230	PV302985	PV302985.SARS-CoV-2	SARS-CoV-2	PV465217	VALID
RP11-van-Bakel_5033	11229	PV110005	PV110005.SARS-CoV-2	SARS-CoV-2	PV465218	VALID
RP11-van-Bakel_5033	11230	PV302719	PV302719.SARS-CoV-2	SARS-CoV-2	PV465219	VALID
RP11-van-Bakel_5033	11229	PV111807	PV111807.SARS-CoV-2	SARS-CoV-2	PV465226	VALID
RP11-van-Bakel_5033	11229	PV111632	PV111632.SARS-CoV-2	SARS-CoV-2	PV465227	VALID
RP11-van-Bakel_5033	11230	PV302361	PV302361.SARS-CoV-2	SARS-CoV-2	PV465228	VALID
RP11-van-Bakel_5033	11229	PV111819	PV111819.SARS-CoV-2	SARS-CoV-2	PV465229	VALID
RP11-van-Bakel_5033	11229	PV111991	PV111991.SARS-CoV-2	SARS-CoV-2	PV465230	VALID
RP11-van-Bakel_5033	11230	PV44865	PV44865.SARS-CoV-2	SARS-CoV-2	PV465231	VALID
RP11-van-Bakel_5033	11229	PV111484	PV111484.SARS-CoV-2	SARS-CoV-2	PV465234	VALID
RP11-van-Bakel_5033	11229	PV112002	PV112002.SARS-CoV-2	SARS-CoV-2	PV465235	VALID
RP11-van-Bakel_5033	11229	PV111913	PV111913.SARS-CoV-2	SARS-CoV-2	PV465236	VALID
RP11-van-Bakel_5033	11229	PV111829	PV111829.SARS-CoV-2	SARS-CoV-2	PV465237	VALID
RP11-van-Bakel_5033	11230	PV44807	PV44807.SARS-CoV-2	SARS-CoV-2	PV465238	VALID
RP11-van-Bakel_5033	11229	PV111879	PV111879.SARS-CoV-2	SARS-CoV-2	PV465239	VALID
RP11-van-Bakel_5033	11230	PV44377	PV44377.SARS-CoV-2	SARS-CoV-2	PV465240	VALID
RP11-van-Bakel_5033	11230	PV302886	PV302886.SARS-CoV-2	SARS-CoV-2	PV465241	VALID
RP11-van-Bakel_5033	11229	PV110470	PV110470.SARS-CoV-2	SARS-CoV-2	PV465242	VALID
RP11-van-Bakel_5033	11229	PV110908	PV110908.SARS-CoV-2	SARS-CoV-2	PV465243	VALID
RP11-van-Bakel_5033	11230	PV44857	PV44857.SARS-CoV-2	SARS-CoV-2	PV465244	VALID
RP11-van-Bakel_5033	11229	PV111891	PV111891.SARS-CoV-2	SARS-CoV-2	PV465245	VALID
RP11-van-Bakel_5033	11230	PV44769	PV44769.SARS-CoV-2	SARS-CoV-2	PV465246	VALID
RP11-van-Bakel_5033	11230	PV302818	PV302818.SARS-CoV-2	SARS-CoV-2	PV465247	VALID
RP11-van-Bakel_5033	11230	PV44060	PV44060.SARS-CoV-2	SARS-CoV-2	PV465248	VALID
RP11-van-Bakel_5033	11229	PV112138	PV112138.SARS-CoV-2	SARS-CoV-2	PV465249	VALID
RP11-van-Bakel_5033	11229	PV110724	PV110724.SARS-CoV-2	SARS-CoV-2	PV465250	VALID
RP11-van-Bakel_5033	11229	PV111868	PV111868.SARS-CoV-2	SARS-CoV-2	PV465251	VALID
RP11-van-Bakel_5033	11229	PV111524	PV111524.SARS-CoV-2	SARS-CoV-2	PV465252	VALID
RP11-van-Bakel_5033	11230	PV44530	PV44530.SARS-CoV-2	SARS-CoV-2	PV465253	VALID
RP11-van-Bakel_5033	11229	PV111517	PV111517.SARS-CoV-2	SARS-CoV-2	PV465254	VALID
RP11-van-Bakel_5033	11229	PV111711	PV111711.SARS-CoV-2	SARS-CoV-2	PV465255	VALID
RP11-van-Bakel_5033	11230	PV302546	PV302546.SARS-CoV-2	SARS-CoV-2	PV465256	VALID
RP11-van-Bakel_5033	11229	PV111761	PV111761.SARS-CoV-2	SARS-CoV-2	PV465257	VALID
RP11-van-Bakel_5033	11229	PV111609	PV111609.SARS-CoV-2	SARS-CoV-2	PV465258	VALID
RP11-van-Bakel_5033	11230	PV302532	PV302532.SARS-CoV-2	SARS-CoV-2	PV465259	VALID
RP11-van-Bakel_5033	11229	PV110047	PV110047.SARS-CoV-2	SARS-CoV-2	PV465260	VALID
RP11-van-Bakel_5033	11229	PV111364	PV111364.SARS-CoV-2	SARS-CoV-2	PV465261	VALID
RP11-van-Bakel_5033	11229	PV111818	PV111818.SARS-CoV-2	SARS-CoV-2	PV465262	VALID
RP11-van-Bakel_5033	11230	PV302899	PV302899.SARS-CoV-2	SARS-CoV-2	PV465263	VALID
RP11-van-Bakel_5033	11229	PV111831	PV111831.SARS-CoV-2	SARS-CoV-2	PV465265	VALID
RP11-van-Bakel_5033	11229	PV111313	PV111313.SARS-CoV-2	SARS-CoV-2	PV465266	VALID
RP11-van-Bakel_5033	11229	PV112143	PV112143.SARS-CoV-2	SARS-CoV-2	PV465267	VALID
RP11-van-Bakel_5033	11229	PV110843	PV110843.SARS-CoV-2	SARS-CoV-2	PV465268	VALID
RP11-van-Bakel_5033	11230	PV44721	PV44721.SARS-CoV-2	SARS-CoV-2	PV465269	VALID
RP11-van-Bakel_5033	11230	PV44575	PV44575.SARS-CoV-2	SARS-CoV-2	PV465270	VALID
RP11-van-Bakel_5033	11229	PV111185	PV111185.SARS-CoV-2	SARS-CoV-2	PV465271	VALID
RP11-van-Bakel_5033	11230	PV302324	PV302324.SARS-CoV-2	SARS-CoV-2	PV465272	VALID
RP11-van-Bakel_5033	11229	PV111534	PV111534.SARS-CoV-2	SARS-CoV-2	PV465279	VALID
RP11-van-Bakel_5033	11229	PV111682	PV111682.SARS-CoV-2	SARS-CoV-2	PV465280	VALID
RP11-van-Bakel_5033	11230	PV44551	PV44551.SARS-CoV-2	SARS-CoV-2	PV465281	VALID
RP11-van-Bakel_5033	11230	PV44536	PV44536.SARS-CoV-2	SARS-CoV-2	PV465282	VALID
RP11-van-Bakel_5033	11229	PV110448	PV110448.SARS-CoV-2	SARS-CoV-2	PV465283	VALID
RP11-van-Bakel_5033	11230	PV302622	PV302622.SARS-CoV-2	SARS-CoV-2	PV465284	VALID
RP11-van-Bakel_5033	11229	PV111460	PV111460.SARS-CoV-2	SARS-CoV-2	PV465285	VALID
RP11-van-Bakel_5033	11230	PV303020	PV303020.SARS-CoV-2	SARS-CoV-2	PV465286	VALID
RP11-van-Bakel_5033	11229	PV111269	PV111269.SARS-CoV-2	SARS-CoV-2	PV465287	VALID
RP11-van-Bakel_5033	11229	PV110059	PV110059.SARS-CoV-2	SARS-CoV-2	PV465288	VALID
RP11-van-Bakel_5033	11229	PV110842	PV110842.SARS-CoV-2	SARS-CoV-2	PV465289	VALID
RP11-van-Bakel_5033	11230	PV44509	PV44509.SARS-CoV-2	SARS-CoV-2	PV465290	VALID
RP11-van-Bakel_5033	11229	PV111376	PV111376.SARS-CoV-2	SARS-CoV-2	PV465291	VALID
RP11-van-Bakel_5033	11230	PV302551	PV302551.SARS-CoV-2	SARS-CoV-2	PV465292	VALID
RP11-van-Bakel_5033	11230	PV302701	PV302701.SARS-CoV-2	SARS-CoV-2	PV465293	VALID
RP11-van-Bakel_5033	11229	PV111248	PV111248.SARS-CoV-2	SARS-CoV-2	PV465296	VALID
RP11-van-Bakel_5033	11229	PV112026	PV112026.SARS-CoV-2	SARS-CoV-2	PV465297	VALID
RP11-van-Bakel_5033	11229	PV111916	PV111916.SARS-CoV-2	SARS-CoV-2	PV465298	VALID
RP11-van-Bakel_5033	11230	PV302735	PV302735.SARS-CoV-2	SARS-CoV-2	PV465299	VALID
RP11-van-Bakel_5033	11229	PV110309	PV110309.SARS-CoV-2	SARS-CoV-2	PV465300	VALID
RP11-van-Bakel_5033	11230	PV44120	PV44120.SARS-CoV-2	SARS-CoV-2	PV465301	VALID
RP11-van-Bakel_5033	11229	PV110077	PV110077.SARS-CoV-2	SARS-CoV-2	PV465302	VALID
RP11-van-Bakel_5033	11230	PV302638	PV302638.SARS-CoV-2	SARS-CoV-2	PV465303	VALID
RP11-van-Bakel_5033	11229	PV110234	PV110234.SARS-CoV-2	SARS-CoV-2	PV465304	VALID
RP11-van-Bakel_5033	11229	PV110031	PV110031.SARS-CoV-2	SARS-CoV-2	PV465305	VALID
RP11-van-Bakel_5033	11230	PV44763	PV44763.SARS-CoV-2	SARS-CoV-2	PV465306	VALID
RP11-van-Bakel_5033	11230	PV44103	PV44103.SARS-CoV-2	SARS-CoV-2	PV465307	VALID
RP11-van-Bakel_5033	11229	PV111926	PV111926.SARS-CoV-2	SARS-CoV-2	PV465308	VALID
RP11-van-Bakel_5033	11230	PV302703	PV302703.SARS-CoV-2	SARS-CoV-2	PV465309	VALID
RP11-van-Bakel_5033	11229	PV111744	PV111744.SARS-CoV-2	SARS-CoV-2	PV465311	VALID
RP11-van-Bakel_5033	11229	PV110231	PV110231.SARS-CoV-2	SARS-CoV-2	PV465312	VALID
RP11-van-Bakel_5033	11230	PV44572	PV44572.SARS-CoV-2	SARS-CoV-2	PV465313	VALID
RP11-van-Bakel_5033	11229	PV111642	PV111642.SARS-CoV-2	SARS-CoV-2	PV465314	VALID
RP11-van-Bakel_5033	11230	PV302548	PV302548.SARS-CoV-2	SARS-CoV-2	PV465315	VALID
RP11-van-Bakel_5033	11230	PV302537	PV302537.SARS-CoV-2	SARS-CoV-2	PV465316	VALID
RP11-van-Bakel_5033	11230	PV44474	PV44474.SARS-CoV-2	SARS-CoV-2	PV465317	VALID
RP11-van-Bakel_5033	11230	PV302556	PV302556.SARS-CoV-2	SARS-CoV-2	PV465318	VALID
RP11-van-Bakel_5033	11230	PV44994	PV44994.SARS-CoV-2	SARS-CoV-2	PV465319	VALID
RP11-van-Bakel_5033	11230	PV44325	PV44325.SARS-CoV-2	SARS-CoV-2	PV465320	VALID
RP11-van-Bakel_5033	11230	PV302924	PV302924.SARS-CoV-2	SARS-CoV-2	PV465321	VALID
RP11-van-Bakel_5033	11230	PV44745	PV44745.SARS-CoV-2	SARS-CoV-2	PV465322	VALID
RP11-van-Bakel_5033	11230	PV302362	PV302362.SARS-CoV-2	SARS-CoV-2	PV465332	VALID
RP11-van-Bakel_5033	11230	PV42815	PV42815.SARS-CoV-2	SARS-CoV-2	PV465333	VALID
RP11-van-Bakel_5033	11230	PV302311	PV302311.SARS-CoV-2	SARS-CoV-2	PV465334	VALID
RP11-van-Bakel_5033	11229	PV112006	PV112006.SARS-CoV-2	SARS-CoV-2	PV465335	VALID
RP11-van-Bakel_5033	11229	PV111388	PV111388.SARS-CoV-2	SARS-CoV-2	PV465336	VALID
RP11-van-Bakel_5033	11229	PV110142	PV110142.SARS-CoV-2	SARS-CoV-2	PV465337	VALID
RP11-van-Bakel_5033	11230	PV44484	PV44484.SARS-CoV-2	SARS-CoV-2	PV465338	VALID
RP11-van-Bakel_5033	11230	PV44462	PV44462.SARS-CoV-2	SARS-CoV-2	PV465339	VALID
RP11-van-Bakel_5033	11230	PV44856	PV44856.SARS-CoV-2	SARS-CoV-2	PV465340	VALID
RP11-van-Bakel_5033	11230	PV302270	PV302270.SARS-CoV-2	SARS-CoV-2	PV465341	VALID
RP11-van-Bakel_5033	11230	PV44046	PV44046.SARS-CoV-2	SARS-CoV-2	PV465342	VALID
RP11-van-Bakel_5033	11230	PV44533	PV44533.SARS-CoV-2	SARS-CoV-2	PV465343	VALID
RP11-van-Bakel_5033	11229	PV111417	PV111417.SARS-CoV-2	SARS-CoV-2	PV465345	VALID
RP11-van-Bakel_5033	11229	PV110805	PV110805.SARS-CoV-2	SARS-CoV-2	PV465346	VALID
RP11-van-Bakel_5033	11229	PV111086	PV111086.SARS-CoV-2	SARS-CoV-2	PV465347	VALID
RP11-van-Bakel_5033	11229	PV110595	PV110595.SARS-CoV-2	SARS-CoV-2	PV465348	VALID
RP11-van-Bakel_5033	11230	PV44716	PV44716.SARS-CoV-2	SARS-CoV-2	PV465349	VALID
RP11-van-Bakel_5033	11230	PV302295	PV302295.SARS-CoV-2	SARS-CoV-2	PV465350	VALID
RP11-van-Bakel_5033	11230	PV302623	PV302623.SARS-CoV-2	SARS-CoV-2	PV465351	VALID
RP11-van-Bakel_5033	11230	PV44493	PV44493.SARS-CoV-2	SARS-CoV-2	PV465352	VALID
RP11-van-Bakel_5033	11229	PV111071	PV111071.SARS-CoV-2	SARS-CoV-2	PV465354	VALID
RP11-van-Bakel_5033	11229	PV111751	PV111751.SARS-CoV-2	SARS-CoV-2	PV465355	VALID
RP11-van-Bakel_5033	11229	PV112009	PV112009.SARS-CoV-2	SARS-CoV-2	PV465356	VALID
RP11-van-Bakel_5033	11230	PV302635	PV302635.SARS-CoV-2	SARS-CoV-2	PV465357	VALID
RP11-van-Bakel_5033	11230	PV44703	PV44703.SARS-CoV-2	SARS-CoV-2	PV465358	VALID
RP11-van-Bakel_5033	11229	PV110427	PV110427.SARS-CoV-2	SARS-CoV-2	PV465359	VALID
RP11-van-Bakel_5033	11230	PV302851	PV302851.SARS-CoV-2	SARS-CoV-2	PV465360	VALID
RP11-van-Bakel_5033	11230	PV302516	PV302516.SARS-CoV-2	SARS-CoV-2	PV465361	VALID
RP11-van-Bakel_5033	11229	PV111929	PV111929.SARS-CoV-2	SARS-CoV-2	PV465362	VALID
RP11-van-Bakel_5033	11229	PV110703	PV110703.SARS-CoV-2	SARS-CoV-2	PV465363	VALID
RP11-van-Bakel_5033	11229	PV110666	PV110666.SARS-CoV-2	SARS-CoV-2	PV465364	VALID
RP11-van-Bakel_5033	11230	PV302669	PV302669.SARS-CoV-2	SARS-CoV-2	PV465365	VALID
RP11-van-Bakel_5033	11229	PV111914	PV111914.SARS-CoV-2	SARS-CoV-2	PV465366	VALID
RP11-van-Bakel_5033	11230	PV44037	PV44037.SARS-CoV-2	SARS-CoV-2	PV465367	VALID
RP11-van-Bakel_5033	11230	PV302561	PV302561.SARS-CoV-2	SARS-CoV-2	PV465368	VALID
RP11-van-Bakel_5033	11230	PV44051	PV44051.SARS-CoV-2	SARS-CoV-2	PV465369	VALID
RP11-van-Bakel_5033	11229	PV110281	PV110281.SARS-CoV-2	SARS-CoV-2	PV465370	VALID
RP11-van-Bakel_5033	11229	PV110223	PV110223.SARS-CoV-2	SARS-CoV-2	PV465371	VALID
RP11-van-Bakel_5033	11229	PV112106	PV112106.SARS-CoV-2	SARS-CoV-2	PV465372	VALID
RP11-van-Bakel_5033	11229	PV111806	PV111806.SARS-CoV-2	SARS-CoV-2	PV465373	VALID
RP11-van-Bakel_5033	11230	PV302819	PV302819.SARS-CoV-2	SARS-CoV-2	PV465374	VALID
RP11-van-Bakel_5033	11230	PV302606	PV302606.SARS-CoV-2	SARS-CoV-2	PV465375	VALID
RP11-van-Bakel_5033	11229	PV111131	PV111131.SARS-CoV-2	SARS-CoV-2	PV465378	VALID
RP11-van-Bakel_5033	11229	PV111384	PV111384.SARS-CoV-2	SARS-CoV-2	PV465379	VALID
RP11-van-Bakel_5033	11229	PV110689	PV110689.SARS-CoV-2	SARS-CoV-2	PV465380	VALID
RP11-van-Bakel_5033	11230	PV44059	PV44059.SARS-CoV-2	SARS-CoV-2	PV465381	VALID
RP11-van-Bakel_5033	11230	PV302620	PV302620.SARS-CoV-2	SARS-CoV-2	PV465382	VALID
RP11-van-Bakel_5033	11230	PV302919	PV302919.SARS-CoV-2	SARS-CoV-2	PV465383	VALID
RP11-van-Bakel_5033	11229	PV111614	PV111614.SARS-CoV-2	SARS-CoV-2	PV465384	VALID
RP11-van-Bakel_5033	11230	PV44837	PV44837.SARS-CoV-2	SARS-CoV-2	PV465385	VALID
RP11-van-Bakel_5033	11229	PV111975	PV111975.SARS-CoV-2	SARS-CoV-2	PV465387	VALID
RP11-van-Bakel_5033	11229	PV112114	PV112114.SARS-CoV-2	SARS-CoV-2	PV465388	VALID
RP11-van-Bakel_5033	11229	PV110854	PV110854.SARS-CoV-2	SARS-CoV-2	PV465389	VALID
RP11-van-Bakel_5033	11229	PV111944	PV111944.SARS-CoV-2	SARS-CoV-2	PV465390	VALID
RP11-van-Bakel_5033	11230	PV302594	PV302594.SARS-CoV-2	SARS-CoV-2	PV465391	VALID
RP11-van-Bakel_5033	11230	PV44723	PV44723.SARS-CoV-2	SARS-CoV-2	PV465392	VALID
RP11-van-Bakel_5033	11230	PV302372	PV302372.SARS-CoV-2	SARS-CoV-2	PV465393	VALID
RP11-van-Bakel_5033	11230	PV302353	PV302353.SARS-CoV-2	SARS-CoV-2	PV465394	VALID
RP11-van-Bakel_5033	11229	PV112013	PV112013.SARS-CoV-2	SARS-CoV-2	PV465395	VALID
RP11-van-Bakel_5033	11229	PV110743	PV110743.SARS-CoV-2	SARS-CoV-2	PV465396	VALID
RP11-van-Bakel_5033	11229	PV111690	PV111690.SARS-CoV-2	SARS-CoV-2	PV465397	VALID
RP11-van-Bakel_5033	11230	PV302747	PV302747.SARS-CoV-2	SARS-CoV-2	PV465398	VALID
RP11-van-Bakel_5033	11230	PV44138	PV44138.SARS-CoV-2	SARS-CoV-2	PV465399	VALID
RP11-van-Bakel_5033	11229	PV110501	PV110501.SARS-CoV-2	SARS-CoV-2	PV465400	VALID
RP11-van-Bakel_5033	11230	PV44830	PV44830.SARS-CoV-2	SARS-CoV-2	PV465401	VALID
RP11-van-Bakel_5033	11230	PV302386	PV302386.SARS-CoV-2	SARS-CoV-2	PV465402	VALID
RP11-van-Bakel_5033	11230	PV302812	PV302812.SARS-CoV-2	SARS-CoV-2	PV465403	VALID
RP11-van-Bakel_5033	11230	PV44106	PV44106.SARS-CoV-2	SARS-CoV-2	PV465404	VALID
RP11-van-Bakel_5033	11229	PV111535	PV111535.SARS-CoV-2	SARS-CoV-2	PV465409	VALID
RP11-van-Bakel_5033	11229	PV110167	PV110167.SARS-CoV-2	SARS-CoV-2	PV465410	VALID
RP11-van-Bakel_5033	11229	PV110647	PV110647.SARS-CoV-2	SARS-CoV-2	PV465411	VALID
RP11-van-Bakel_5033	11230	PV44893	PV44893.SARS-CoV-2	SARS-CoV-2	PV465412	VALID
RP11-van-Bakel_5033	11229	PV111869	PV111869.SARS-CoV-2	SARS-CoV-2	PV465413	VALID
RP11-van-Bakel_5033	11230	PV302263	PV302263.SARS-CoV-2	SARS-CoV-2	PV465414	VALID
RP11-van-Bakel_5033	11230	PV44847	PV44847.SARS-CoV-2	SARS-CoV-2	PV465415	VALID
RP11-van-Bakel_5033	11230	PV44608	PV44608.SARS-CoV-2	SARS-CoV-2	PV465416	VALID
RP11-van-Bakel_5033	11229	PV110718	PV110718.SARS-CoV-2	SARS-CoV-2	PV465417	VALID
RP11-van-Bakel_5033	11229	PV111904	PV111904.SARS-CoV-2	SARS-CoV-2	PV465418	VALID
RP11-van-Bakel_5033	11230	PV44862	PV44862.SARS-CoV-2	SARS-CoV-2	PV465419	VALID
RP11-van-Bakel_5033	11230	PV302610	PV302610.SARS-CoV-2	SARS-CoV-2	PV465420	VALID
RP11-van-Bakel_5033	11229	PV111922	PV111922.SARS-CoV-2	SARS-CoV-2	PV465421	VALID
RP11-van-Bakel_5033	11230	PV44130	PV44130.SARS-CoV-2	SARS-CoV-2	PV465422	VALID
RP11-van-Bakel_5033	11230	PV302288	PV302288.SARS-CoV-2	SARS-CoV-2	PV465423	VALID
RP11-van-Bakel_5033	11230	PV44483	PV44483.SARS-CoV-2	SARS-CoV-2	PV465425	VALID
RP11-van-Bakel_5033	11229	PV111977	PV111977.SARS-CoV-2	SARS-CoV-2	PV465426	VALID
RP11-van-Bakel_5033	11230	PV44467	PV44467.SARS-CoV-2	SARS-CoV-2	PV465427	VALID
RP11-van-Bakel_5033	11229	PV110393	PV110393.SARS-CoV-2	SARS-CoV-2	PV465428	VALID
RP11-van-Bakel_5033	11229	PV110783	PV110783.SARS-CoV-2	SARS-CoV-2	PV465429	VALID
RP11-van-Bakel_5033	11230	PV302929	PV302929.SARS-CoV-2	SARS-CoV-2	PV465430	VALID
RP11-van-Bakel_5033	11230	PV302401	PV302401.SARS-CoV-2	SARS-CoV-2	PV465431	VALID
RP11-van-Bakel_5033	11230	PV302385	PV302385.SARS-CoV-2	SARS-CoV-2	PV465432	VALID
RP11-van-Bakel_5033	11230	PV302400	PV302400.SARS-CoV-2	SARS-CoV-2	PV465433	VALID
RP11-van-Bakel_5033	11230	PV44871	PV44871.SARS-CoV-2	SARS-CoV-2	PV465434	VALID
RP11-van-Bakel_5033	11230	PV44097	PV44097.SARS-CoV-2	SARS-CoV-2	PV465435	VALID
RP11-van-Bakel_5033	11230	PV44076	PV44076.SARS-CoV-2	SARS-CoV-2	PV465437	VALID
RP11-van-Bakel_5033	11230	PV302486	PV302486.SARS-CoV-2	SARS-CoV-2	PV465438	VALID
RP11-van-Bakel_5033	11230	PV44072	PV44072.SARS-CoV-2	SARS-CoV-2	PV465439	VALID
RP11-van-Bakel_5033	11230	PV302493	PV302493.SARS-CoV-2	SARS-CoV-2	PV465440	VALID
RP11-van-Bakel_5033	11230	PV44341	PV44341.SARS-CoV-2	SARS-CoV-2	PV465441	VALID
RP11-van-Bakel_5033	11230	PV302841	PV302841.SARS-CoV-2	SARS-CoV-2	PV465442	VALID
RP11-van-Bakel_5033	11230	PV302736	PV302736.SARS-CoV-2	SARS-CoV-2	PV465443	VALID
RP11-van-Bakel_5033	11230	PV302275	PV302275.SARS-CoV-2	SARS-CoV-2	PV465444	VALID
RP11-van-Bakel_5033	11230	PV302912	PV302912.SARS-CoV-2	SARS-CoV-2	PV465445	VALID
RP11-van-Bakel_5033	11229	PV111258	PV111258.SARS-CoV-2	SARS-CoV-2	PV465446	VALID
RP11-van-Bakel_5033	11230	PV302911	PV302911.SARS-CoV-2	SARS-CoV-2	PV465447	VALID
RP11-van-Bakel_5033	11229	PV111597	PV111597.SARS-CoV-2	SARS-CoV-2	PV465448	VALID
RP11-van-Bakel_5033	11229	PV111107	PV111107.SARS-CoV-2	SARS-CoV-2	PV465449	VALID
RP11-van-Bakel_5033	11230	PV302625	PV302625.SARS-CoV-2	SARS-CoV-2	PV465450	VALID
RP11-van-Bakel_5033	11230	PV44719	PV44719.SARS-CoV-2	SARS-CoV-2	PV465451	VALID
RP11-van-Bakel_5033	11230	PV302379	PV302379.SARS-CoV-2	SARS-CoV-2	PV465452	VALID
RP11-van-Bakel_5033	11229	PV110049	PV110049.SARS-CoV-2	SARS-CoV-2	PV465454	VALID
RP11-van-Bakel_5033	11229	PV110837	PV110837.SARS-CoV-2	SARS-CoV-2	PV465455	VALID
RP11-van-Bakel_5033	11229	PV111570	PV111570.SARS-CoV-2	SARS-CoV-2	PV465456	VALID
RP11-van-Bakel_5033	11230	PV302823	PV302823.SARS-CoV-2	SARS-CoV-2	PV465457	VALID
RP11-van-Bakel_5033	11230	PV302476	PV302476.SARS-CoV-2	SARS-CoV-2	PV465458	VALID
RP11-van-Bakel_5033	11230	PV302307	PV302307.SARS-CoV-2	SARS-CoV-2	PV465459	VALID
RP11-van-Bakel_5033	11230	PV44728	PV44728.SARS-CoV-2	SARS-CoV-2	PV465460	VALID
RP11-van-Bakel_5033	11230	PV44569	PV44569.SARS-CoV-2	SARS-CoV-2	PV465461	VALID
RP11-van-Bakel_5033	11229	PV111878	PV111878.SARS-CoV-2	SARS-CoV-2	PV465462	VALID
RP11-van-Bakel_5033	11230	PV302321	PV302321.SARS-CoV-2	SARS-CoV-2	PV465463	VALID
RP11-van-Bakel_5033	11230	PV44855	PV44855.SARS-CoV-2	SARS-CoV-2	PV465464	VALID
RP11-van-Bakel_5033	11230	PV303032	PV303032.SARS-CoV-2	SARS-CoV-2	PV465465	VALID
RP11-van-Bakel_5033	11229	PV112005	PV112005.SARS-CoV-2	SARS-CoV-2	PV465466	VALID
RP11-van-Bakel_5033	11230	PV44494	PV44494.SARS-CoV-2	SARS-CoV-2	PV465467	VALID
RP11-van-Bakel_5033	11229	PV110038	PV110038.SARS-CoV-2	SARS-CoV-2	PV465468	VALID
RP11-van-Bakel_5033	11230	PV302641	PV302641.SARS-CoV-2	SARS-CoV-2	PV465469	VALID
RP11-van-Bakel_5033	11229	PV112109	PV112109.SARS-CoV-2	SARS-CoV-2	PV465470	VALID
RP11-van-Bakel_5033	11230	PV44427	PV44427.SARS-CoV-2	SARS-CoV-2	PV465471	VALID
RP11-van-Bakel_5033	11230	PV44768	PV44768.SARS-CoV-2	SARS-CoV-2	PV465472	VALID
RP11-van-Bakel_5033	11230	PV302892	PV302892.SARS-CoV-2	SARS-CoV-2	PV465473	VALID
RP11-van-Bakel_5033	11230	PV44466	PV44466.SARS-CoV-2	SARS-CoV-2	PV465474	VALID
RP11-van-Bakel_5033	11229	PV110554	PV110554.SARS-CoV-2	SARS-CoV-2	PV465475	VALID
RP11-van-Bakel_5033	11230	PV44478	PV44478.SARS-CoV-2	SARS-CoV-2	PV465476	VALID
RP11-van-Bakel_5033	11229	PV111945	PV111945.SARS-CoV-2	SARS-CoV-2	PV465477	VALID
RP11-van-Bakel_5033	11229	PV112041	PV112041.SARS-CoV-2	SARS-CoV-2	PV465478	VALID
RP11-van-Bakel_5033	11229	PV111927	PV111927.SARS-CoV-2	SARS-CoV-2	PV465479	VALID
RP11-van-Bakel_5033	11230	PV44252	PV44252.SARS-CoV-2	SARS-CoV-2	PV465480	VALID
RP11-van-Bakel_5033	11230	PV44861	PV44861.SARS-CoV-2	SARS-CoV-2	PV465481	VALID
RP11-van-Bakel_5033	11230	PV302601	PV302601.SARS-CoV-2	SARS-CoV-2	PV465482	VALID
RP11-van-Bakel_5033	11230	PV302959	PV302959.SARS-CoV-2	SARS-CoV-2	PV465483	VALID
RP11-van-Bakel_5033	11229	PV111539	PV111539.SARS-CoV-2	SARS-CoV-2	PV465484	VALID
RP11-van-Bakel_5033	11230	PV302776	PV302776.SARS-CoV-2	SARS-CoV-2	PV465485	VALID
RP11-van-Bakel_5033	11229	PV112091	PV112091.SARS-CoV-2	SARS-CoV-2	PV465486	VALID
RP11-van-Bakel_5033	11230	PV44084	PV44084.SARS-CoV-2	SARS-CoV-2	PV465489	VALID
RP11-van-Bakel_5033	11229	PV111695	PV111695.SARS-CoV-2	SARS-CoV-2	PV465490	VALID
RP11-van-Bakel_5033	11230	PV44041	PV44041.SARS-CoV-2	SARS-CoV-2	PV465491	VALID
RP11-van-Bakel_5033	11229	PV111360	PV111360.SARS-CoV-2	SARS-CoV-2	PV465492	VALID
RP11-van-Bakel_5033	11230	PV302473	PV302473.SARS-CoV-2	SARS-CoV-2	PV465493	VALID
RP11-van-Bakel_5033	11230	PV44050	PV44050.SARS-CoV-2	SARS-CoV-2	PV465494	VALID
RP11-van-Bakel_5033	11229	PV111748	PV111748.SARS-CoV-2	SARS-CoV-2	PV465495	VALID
RP11-van-Bakel_5033	11229	PV110207	PV110207.SARS-CoV-2	SARS-CoV-2	PV465496	VALID
RP11-van-Bakel_5033	11229	PV111907	PV111907.SARS-CoV-2	SARS-CoV-2	PV465497	VALID
RP11-van-Bakel_5033	11230	PV44153	PV44153.SARS-CoV-2	SARS-CoV-2	PV465498	VALID
RP11-van-Bakel_5033	11230	PV44473	PV44473.SARS-CoV-2	SARS-CoV-2	PV465499	VALID
RP11-van-Bakel_5033	11230	PV44035	PV44035.SARS-CoV-2	SARS-CoV-2	PV465500	VALID
RP11-van-Bakel_5033	11229	PV110027	PV110027.SARS-CoV-2	SARS-CoV-2	PV465501	VALID
RP11-van-Bakel_5033	11230	PV302381	PV302381.SARS-CoV-2	SARS-CoV-2	PV465502	VALID
RP11-van-Bakel_5033	11230	PV44147	PV44147.SARS-CoV-2	SARS-CoV-2	PV465503	VALID
RP11-van-Bakel_5033	11230	PV44833	PV44833.SARS-CoV-2	SARS-CoV-2	PV465504	VALID
RP11-van-Bakel_5033	11230	PV302728	PV302728.SARS-CoV-2	SARS-CoV-2	PV465509	VALID
RP11-van-Bakel_5033	11230	PV302268	PV302268.SARS-CoV-2	SARS-CoV-2	PV465510	VALID
RP11-van-Bakel_5033	11230	PV44826	PV44826.SARS-CoV-2	SARS-CoV-2	PV465511	VALID
RP11-van-Bakel_5033	11229	PV110862	PV110862.SARS-CoV-2	SARS-CoV-2	PV465512	VALID
RP11-van-Bakel_5033	11230	PV44112	PV44112.SARS-CoV-2	SARS-CoV-2	PV465513	VALID
RP11-van-Bakel_5033	11230	PV44517	PV44517.SARS-CoV-2	SARS-CoV-2	PV465514	VALID
RP11-van-Bakel_5033	11229	PV111377	PV111377.SARS-CoV-2	SARS-CoV-2	PV465515	VALID
RP11-van-Bakel_5033	11229	PV111943	PV111943.SARS-CoV-2	SARS-CoV-2	PV465516	VALID
RP11-van-Bakel_5033	11230	PV302557	PV302557.SARS-CoV-2	SARS-CoV-2	PV465517	VALID
RP11-van-Bakel_5033	11230	PV44581	PV44581.SARS-CoV-2	SARS-CoV-2	PV465518	VALID
RP11-van-Bakel_5033	11230	PV302519	PV302519.SARS-CoV-2	SARS-CoV-2	PV465519	VALID
RP11-van-Bakel_5033	11230	PV44121	PV44121.SARS-CoV-2	SARS-CoV-2	PV465520	VALID
RP11-van-Bakel_5033	11229	PV111488	PV111488.SARS-CoV-2	SARS-CoV-2	PV465521	VALID
RP11-van-Bakel_5033	11229	PV111348	PV111348.SARS-CoV-2	SARS-CoV-2	PV465522	VALID
RP11-van-Bakel_5033	11230	PV44604	PV44604.SARS-CoV-2	SARS-CoV-2	PV465523	VALID
RP11-van-Bakel_5033	11229	PV111646	PV111646.SARS-CoV-2	SARS-CoV-2	PV465524	VALID
RP11-van-Bakel_5033	11229	PV111815	PV111815.SARS-CoV-2	SARS-CoV-2	PV465525	VALID
RP11-van-Bakel_5033	11230	PV44841	PV44841.SARS-CoV-2	SARS-CoV-2	PV465526	VALID
RP11-van-Bakel_5033	11230	PV44726	PV44726.SARS-CoV-2	SARS-CoV-2	PV465527	VALID
RP11-van-Bakel_5033	11230	PV302541	PV302541.SARS-CoV-2	SARS-CoV-2	PV465528	VALID
RP11-van-Bakel_5033	11230	PV44589	PV44589.SARS-CoV-2	SARS-CoV-2	PV465529	VALID
RP11-van-Bakel_5033	11230	PV44611	PV44611.SARS-CoV-2	SARS-CoV-2	PV465530	VALID
RP11-van-Bakel_5033	11229	PV112031	PV112031.SARS-CoV-2	SARS-CoV-2	PV465531	VALID
RP11-van-Bakel_5033	11230	PV302558	PV302558.SARS-CoV-2	SARS-CoV-2	PV465532	VALID
RP11-van-Bakel_5033	11230	PV44588	PV44588.SARS-CoV-2	SARS-CoV-2	PV465533	VALID
RP11-van-Bakel_5033	11229	PV110055	PV110055.SARS-CoV-2	SARS-CoV-2	PV465534	VALID
RP11-van-Bakel_5033	11230	PV44514	PV44514.SARS-CoV-2	SARS-CoV-2	PV465535	VALID
RP11-van-Bakel_5033	11230	PV44495	PV44495.SARS-CoV-2	SARS-CoV-2	PV465536	VALID
RP11-van-Bakel_5033	11230	PV302661	PV302661.SARS-CoV-2	SARS-CoV-2	PV465537	VALID
RP11-van-Bakel_5033	11230	PV44531	PV44531.SARS-CoV-2	SARS-CoV-2	PV465538	VALID
RP11-van-Bakel_5033	11229	PV111849	PV111849.SARS-CoV-2	SARS-CoV-2	PV465539	VALID
RP11-van-Bakel_5033	11230	PV302632	PV302632.SARS-CoV-2	SARS-CoV-2	PV465540	VALID
RP11-van-Bakel_5033	11229	PV111401	PV111401.SARS-CoV-2	SARS-CoV-2	PV465541	VALID
RP11-van-Bakel_5033	11230	PV302283	PV302283.SARS-CoV-2	SARS-CoV-2	PV465542	VALID
RP11-van-Bakel_5033	11230	PV44598	PV44598.SARS-CoV-2	SARS-CoV-2	PV465543	VALID
RP11-van-Bakel_5033	11230	PV302914	PV302914.SARS-CoV-2	SARS-CoV-2	PV465544	VALID
RP11-van-Bakel_5033	11229	PV111722	PV111722.SARS-CoV-2	SARS-CoV-2	PV465547	VALID
RP11-van-Bakel_5033	11229	PV112025	PV112025.SARS-CoV-2	SARS-CoV-2	PV465548	VALID
RP11-van-Bakel_5033	11230	PV302608	PV302608.SARS-CoV-2	SARS-CoV-2	PV465549	VALID
RP11-van-Bakel_5033	11229	PV110740	PV110740.SARS-CoV-2	SARS-CoV-2	PV465550	VALID
RP11-van-Bakel_5033	11230	PV302715	PV302715.SARS-CoV-2	SARS-CoV-2	PV465551	VALID
RP11-van-Bakel_5033	11230	PV302583	PV302583.SARS-CoV-2	SARS-CoV-2	PV465552	VALID
RP11-van-Bakel_5033	11230	PV44891	PV44891.SARS-CoV-2	SARS-CoV-2	PV465554	VALID
RP11-van-Bakel_5033	11229	PV111909	PV111909.SARS-CoV-2	SARS-CoV-2	PV465555	VALID
RP11-van-Bakel_5033	11230	PV44081	PV44081.SARS-CoV-2	SARS-CoV-2	PV465556	VALID
RP11-van-Bakel_5033	11230	PV44505	PV44505.SARS-CoV-2	SARS-CoV-2	PV465557	VALID
RP11-van-Bakel_5033	11229	PV112099	PV112099.SARS-CoV-2	SARS-CoV-2	PV465558	VALID
RP11-van-Bakel_5033	11230	PV302378	PV302378.SARS-CoV-2	SARS-CoV-2	PV465559	VALID
RP11-van-Bakel_5033	11230	PV303034	PV303034.SARS-CoV-2	SARS-CoV-2	PV465560	VALID
RP11-van-Bakel_5033	11230	PV302382	PV302382.SARS-CoV-2	SARS-CoV-2	PV465561	VALID
RP11-van-Bakel_5033	11230	PV302723	PV302723.SARS-CoV-2	SARS-CoV-2	PV465562	VALID
RP11-van-Bakel_5033	11229	PV110786	PV110786.SARS-CoV-2	SARS-CoV-2	PV465563	VALID
RP11-van-Bakel_5033	11230	PV44034	PV44034.SARS-CoV-2	SARS-CoV-2	PV465564	VALID
RP11-van-Bakel_5033	11229	PV111801	PV111801.SARS-CoV-2	SARS-CoV-2	PV465565	VALID
RP11-van-Bakel_5033	11230	PV302881	PV302881.SARS-CoV-2	SARS-CoV-2	PV465566	VALID
RP11-van-Bakel_5033	11230	PV44903	PV44903.SARS-CoV-2	SARS-CoV-2	PV465567	VALID
RP11-van-Bakel_5033	11229	PV111627	PV111627.SARS-CoV-2	SARS-CoV-2	PV465568	VALID
RP11-van-Bakel_5033	11229	PV111512	PV111512.SARS-CoV-2	SARS-CoV-2	PV465569	VALID
RP11-van-Bakel_5033	11230	PV44482	PV44482.SARS-CoV-2	SARS-CoV-2	PV465570	VALID
RP11-van-Bakel_5033	11229	PV112149	PV112149.SARS-CoV-2	SARS-CoV-2	PV465571	VALID
RP11-van-Bakel_5033	11230	PV44995	PV44995.SARS-CoV-2	SARS-CoV-2	PV465572	VALID
RP11-van-Bakel_5033	11230	PV302375	PV302375.SARS-CoV-2	SARS-CoV-2	PV465573	VALID
RP11-van-Bakel_5033	11230	PV302902	PV302902.SARS-CoV-2	SARS-CoV-2	PV465574	VALID
RP11-van-Bakel_5033	11230	PV302598	PV302598.SARS-CoV-2	SARS-CoV-2	PV465575	VALID
RP11-van-Bakel_5033	11230	PV44993	PV44993.SARS-CoV-2	SARS-CoV-2	PV465576	VALID
RP11-van-Bakel_5033	11230	PV302651	PV302651.SARS-CoV-2	SARS-CoV-2	PV465577	VALID
RP11-van-Bakel_5033	11230	PV302534	PV302534.SARS-CoV-2	SARS-CoV-2	PV465578	VALID
RP11-van-Bakel_5033	11230	PV44904	PV44904.SARS-CoV-2	SARS-CoV-2	PV465579	VALID
RP11-van-Bakel_5033	11230	PV302778	PV302778.SARS-CoV-2	SARS-CoV-2	PV465580	VALID
RP11-van-Bakel_5033	11230	PV302351	PV302351.SARS-CoV-2	SARS-CoV-2	PV465581	VALID
RP11-van-Bakel_5033	11230	PV44113	PV44113.SARS-CoV-2	SARS-CoV-2	PV465582	VALID
RP11-van-Bakel_5033	11229	PV111921	PV111921.SARS-CoV-2	SARS-CoV-2	PV465583	VALID
RP11-van-Bakel_5033	11230	PV302804	PV302804.SARS-CoV-2	SARS-CoV-2	PV465584	VALID
RP11-van-Bakel_5033	11230	PV302903	PV302903.SARS-CoV-2	SARS-CoV-2	PV465586	VALID
RP11-van-Bakel_5033	11230	PV44835	PV44835.SARS-CoV-2	SARS-CoV-2	PV465587	VALID
RP11-van-Bakel_5033	11229	PV111572	PV111572.SARS-CoV-2	SARS-CoV-2	PV465588	VALID
RP11-van-Bakel_5033	11230	PV44617	PV44617.SARS-CoV-2	SARS-CoV-2	PV465589	VALID
RP11-van-Bakel_5033	11230	PV302843	PV302843.SARS-CoV-2	SARS-CoV-2	PV465590	VALID
RP11-van-Bakel_5033	11230	PV303014	PV303014.SARS-CoV-2	SARS-CoV-2	PV465591	VALID
RP11-van-Bakel_5033	11229	PV110518	PV110518.SARS-CoV-2	SARS-CoV-2	PV465592	VALID
RP11-van-Bakel_5033	11230	PV302695	PV302695.SARS-CoV-2	SARS-CoV-2	PV465593	VALID
RP11-van-Bakel_5033	11229	PV111834	PV111834.SARS-CoV-2	SARS-CoV-2	PV465596	VALID
RP11-van-Bakel_5033	11229	PV111915	PV111915.SARS-CoV-2	SARS-CoV-2	PV465597	VALID
RP11-van-Bakel_5033	11230	PV44107	PV44107.SARS-CoV-2	SARS-CoV-2	PV465598	VALID
RP11-van-Bakel_5033	11230	PV44045	PV44045.SARS-CoV-2	SARS-CoV-2	PV465599	VALID
RP11-van-Bakel_5033	11230	PV44623	PV44623.SARS-CoV-2	SARS-CoV-2	PV465600	VALID
RP11-van-Bakel_5033	11230	PV302848	PV302848.SARS-CoV-2	SARS-CoV-2	PV465601	VALID
RP11-van-Bakel_5033	11230	PV302289	PV302289.SARS-CoV-2	SARS-CoV-2	PV465602	VALID
RP11-van-Bakel_5033	11230	PV302612	PV302612.SARS-CoV-2	SARS-CoV-2	PV465603	VALID
RP11-van-Bakel_5033	11230	PV44596	PV44596.SARS-CoV-2	SARS-CoV-2	PV465604	VALID
RP11-van-Bakel_5033	11230	PV44174	PV44174.SARS-CoV-2	SARS-CoV-2	PV465605	VALID
RP11-van-Bakel_5033	11229	PV110263	PV110263.SARS-CoV-2	SARS-CoV-2	PV465606	VALID
RP11-van-Bakel_5033	11230	PV44481	PV44481.SARS-CoV-2	SARS-CoV-2	PV465607	VALID
RP11-van-Bakel_5033	11230	PV302576	PV302576.SARS-CoV-2	SARS-CoV-2	PV465608	VALID
RP11-van-Bakel_5033	11230	PV302663	PV302663.SARS-CoV-2	SARS-CoV-2	PV465609	VALID
RP11-van-Bakel_5033	11230	PV44798	PV44798.SARS-CoV-2	SARS-CoV-2	PV465610	VALID
RP11-van-Bakel_5033	11230	PV302264	PV302264.SARS-CoV-2	SARS-CoV-2	PV465611	VALID
RP11-van-Bakel_5033	11229	PV110326	PV110326.SARS-CoV-2	SARS-CoV-2	PV465615	VALID
RP11-van-Bakel_5033	11230	PV44899	PV44899.SARS-CoV-2	SARS-CoV-2	PV465616	VALID
RP11-van-Bakel_5033	11229	PV110469	PV110469.SARS-CoV-2	SARS-CoV-2	PV465617	VALID
RP11-van-Bakel_5033	11230	PV44734	PV44734.SARS-CoV-2	SARS-CoV-2	PV465618	VALID
RP11-van-Bakel_5033	11230	PV44170	PV44170.SARS-CoV-2	SARS-CoV-2	PV465619	VALID
RP11-van-Bakel_5033	11230	PV44522	PV44522.SARS-CoV-2	SARS-CoV-2	PV465620	VALID
RP11-van-Bakel_5033	11230	PV44261	PV44261.SARS-CoV-2	SARS-CoV-2	PV465621	VALID
RP11-van-Bakel_5033	11230	PV44747	PV44747.SARS-CoV-2	SARS-CoV-2	PV465622	VALID
RP11-van-Bakel_5033	11230	PV44073	PV44073.SARS-CoV-2	SARS-CoV-2	PV465623	VALID
RP11-van-Bakel_5033	11229	PV111424	PV111424.SARS-CoV-2	SARS-CoV-2	PV465624	VALID
RP11-van-Bakel_5033	11230	PV44711	PV44711.SARS-CoV-2	SARS-CoV-2	PV465625	VALID
RP11-van-Bakel_5033	11230	PV44724	PV44724.SARS-CoV-2	SARS-CoV-2	PV465626	VALID
RP11-van-Bakel_5033	11230	PV44864	PV44864.SARS-CoV-2	SARS-CoV-2	PV465627	VALID
RP11-van-Bakel_5033	11230	PV44870	PV44870.SARS-CoV-2	SARS-CoV-2	PV465628	VALID
RP11-van-Bakel_5033	11230	PV44141	PV44141.SARS-CoV-2	SARS-CoV-2	PV465629	VALID
RP11-van-Bakel_5033	11230	PV302931	PV302931.SARS-CoV-2	SARS-CoV-2	PV465630	VALID
RP11-van-Bakel_5033	11230	PV44523	PV44523.SARS-CoV-2	SARS-CoV-2	PV465634	VALID
RP11-van-Bakel_5033	11230	PV302508	PV302508.SARS-CoV-2	SARS-CoV-2	PV465635	VALID
RP11-van-Bakel_5033	11230	PV44058	PV44058.SARS-CoV-2	SARS-CoV-2	PV465636	VALID
RP11-van-Bakel_5033	11230	PV302930	PV302930.SARS-CoV-2	SARS-CoV-2	PV465637	VALID
RP11-van-Bakel_5033	11229	PV110395	PV110395.SARS-CoV-2	SARS-CoV-2	PV465638	VALID
RP11-van-Bakel_5033	11230	PV302618	PV302618.SARS-CoV-2	SARS-CoV-2	PV465639	VALID
RP11-van-Bakel_5033	11230	PV302305	PV302305.SARS-CoV-2	SARS-CoV-2	PV465640	VALID
RP11-van-Bakel_5033	11229	PV111989	PV111989.SARS-CoV-2	SARS-CoV-2	PV465641	VALID
RP11-van-Bakel_5033	11229	PV110846	PV110846.SARS-CoV-2	SARS-CoV-2	PV465642	VALID
RP11-van-Bakel_5033	11230	PV44524	PV44524.SARS-CoV-2	SARS-CoV-2	PV465643	VALID
RP11-van-Bakel_5033	11230	PV302980	PV302980.SARS-CoV-2	SARS-CoV-2	PV465644	VALID
RP11-van-Bakel_5033	11230	PV44613	PV44613.SARS-CoV-2	SARS-CoV-2	PV465645	VALID
RP11-van-Bakel_5033	11230	PV302665	PV302665.SARS-CoV-2	SARS-CoV-2	PV465647	VALID
RP11-van-Bakel_5033	11229	PV111699	PV111699.SARS-CoV-2	SARS-CoV-2	PV465648	VALID
RP11-van-Bakel_5033	11230	PV302542	PV302542.SARS-CoV-2	SARS-CoV-2	PV465649	VALID
RP11-van-Bakel_5033	11230	PV44757	PV44757.SARS-CoV-2	SARS-CoV-2	PV465650	VALID
RP11-van-Bakel_5033	11230	PV44068	PV44068.SARS-CoV-2	SARS-CoV-2	PV465651	VALID
RP11-van-Bakel_5033	11230	PV44876	PV44876.SARS-CoV-2	SARS-CoV-2	PV465652	VALID
RP11-van-Bakel_5033	11230	PV302544	PV302544.SARS-CoV-2	SARS-CoV-2	PV465653	VALID
RP11-van-Bakel_5033	11229	PV110149	PV110149.SARS-CoV-2	SARS-CoV-2	PV465654	VALID
RP11-van-Bakel_5033	11230	PV302356	PV302356.SARS-CoV-2	SARS-CoV-2	PV465655	VALID
RP11-van-Bakel_5033	11230	PV302906	PV302906.SARS-CoV-2	SARS-CoV-2	PV465656	VALID
RP11-van-Bakel_5033	11230	PV302475	PV302475.SARS-CoV-2	SARS-CoV-2	PV465657	VALID
RP11-van-Bakel_5033	11230	PV302621	PV302621.SARS-CoV-2	SARS-CoV-2	PV465658	VALID
RP11-van-Bakel_5033	11230	PV302279	PV302279.SARS-CoV-2	SARS-CoV-2	PV465659	VALID
RP11-van-Bakel_5033	11230	PV44139	PV44139.SARS-CoV-2	SARS-CoV-2	PV465660	VALID
RP11-van-Bakel_5033	11230	PV44610	PV44610.SARS-CoV-2	SARS-CoV-2	PV465661	VALID
RP11-van-Bakel_5033	11230	PV44039	PV44039.SARS-CoV-2	SARS-CoV-2	PV465662	VALID
RP11-van-Bakel_5033	11230	PV302527	PV302527.SARS-CoV-2	SARS-CoV-2	PV465663	VALID
RP11-van-Bakel_5033	11230	PV44149	PV44149.SARS-CoV-2	SARS-CoV-2	PV465664	VALID
RP11-van-Bakel_5033	11230	PV302315	PV302315.SARS-CoV-2	SARS-CoV-2	PV465665	VALID
RP11-van-Bakel_5033	11229	PV111900	PV111900.SARS-CoV-2	SARS-CoV-2	PV465666	VALID
RP11-van-Bakel_5033	11230	PV44032	PV44032.SARS-CoV-2	SARS-CoV-2	PV465667	VALID
RP11-van-Bakel_5033	11229	PV111667	PV111667.SARS-CoV-2	SARS-CoV-2	PV465668	VALID
RP11-van-Bakel_5033	11230	PV44586	PV44586.SARS-CoV-2	SARS-CoV-2	PV465669	VALID
RP11-van-Bakel_5033	11230	PV302571	PV302571.SARS-CoV-2	SARS-CoV-2	PV465670	VALID
RP11-van-Bakel_5033	11230	PV44849	PV44849.SARS-CoV-2	SARS-CoV-2	PV465671	VALID
RP11-van-Bakel_5033	11230	PV302909	PV302909.SARS-CoV-2	SARS-CoV-2	PV465672	VALID
RP11-van-Bakel_5033	11230	PV44741	PV44741.SARS-CoV-2	SARS-CoV-2	PV465673	VALID
RP11-van-Bakel_5033	11230	PV302629	PV302629.SARS-CoV-2	SARS-CoV-2	PV465676	VALID
RP11-van-Bakel_5033	11230	PV44459	PV44459.SARS-CoV-2	SARS-CoV-2	PV465677	VALID
RP11-van-Bakel_5033	11230	PV44773	PV44773.SARS-CoV-2	SARS-CoV-2	PV465678	VALID
RP11-van-Bakel_5033	11230	PV44057	PV44057.SARS-CoV-2	SARS-CoV-2	PV465679	VALID
RP11-van-Bakel_5033	11230	PV44877	PV44877.SARS-CoV-2	SARS-CoV-2	PV465680	VALID
RP11-van-Bakel_5033	11230	PV44468	PV44468.SARS-CoV-2	SARS-CoV-2	PV465681	VALID
RP11-van-Bakel_5033	11230	PV302312	PV302312.SARS-CoV-2	SARS-CoV-2	PV465682	VALID
RP11-van-Bakel_5033	11230	PV44593	PV44593.SARS-CoV-2	SARS-CoV-2	PV465683	VALID
RP11-van-Bakel_5033	11230	PV44562	PV44562.SARS-CoV-2	SARS-CoV-2	PV465691	VALID
RP11-van-Bakel_5033	11230	PV44853	PV44853.SARS-CoV-2	SARS-CoV-2	PV465692	VALID
RP11-van-Bakel_5033	11230	PV44079	PV44079.SARS-CoV-2	SARS-CoV-2	PV465693	VALID
RP11-van-Bakel_5033	11230	PV44788	PV44788.SARS-CoV-2	SARS-CoV-2	PV465702	VALID
RP11-van-Bakel_5033	11230	PV44492	PV44492.SARS-CoV-2	SARS-CoV-2	PV465703	VALID
RP11-van-Bakel_5033	11229	PV110864	PV110864.SARS-CoV-2	SARS-CoV-2	PV465711	VALID
RP11-van-Bakel_5033	11230	PV44860	PV44860.SARS-CoV-2	SARS-CoV-2	PV465712	VALID
RP11-van-Bakel_5033	11230	PV44629	PV44629.SARS-CoV-2	SARS-CoV-2	PV465713	VALID
RP11-van-Bakel_5033	11230	PV302272	PV302272.SARS-CoV-2	SARS-CoV-2	PV465714	VALID
RP11-van-Bakel_5033	11230	PV302893	PV302893.SARS-CoV-2	SARS-CoV-2	PV465715	VALID
RP11-van-Bakel_5033	11230	PV44982	PV44982.SARS-CoV-2	SARS-CoV-2	PV465716	VALID
RP11-van-Bakel_5033	11230	PV44771	PV44771.SARS-CoV-2	SARS-CoV-2	PV465717	VALID
RP11-van-Bakel_5033	11230	PV44878	PV44878.SARS-CoV-2	SARS-CoV-2	PV465726	VALID
RP11-van-Bakel_5033	11230	PV302513	PV302513.SARS-CoV-2	SARS-CoV-2	PV465727	VALID
RP11-van-Bakel_5033	11230	PV302545	PV302545.SARS-CoV-2	SARS-CoV-2	PV465728	VALID
RP11-van-Bakel_5033	11230	PV44622	PV44622.SARS-CoV-2	SARS-CoV-2	PV465729	VALID
RP11-van-Bakel_5033	11230	PV44706	PV44706.SARS-CoV-2	SARS-CoV-2	PV465730	VALID
RP11-van-Bakel_5033	11230	PV44827	PV44827.SARS-CoV-2	SARS-CoV-2	PV465731	VALID
RP11-van-Bakel_5033	11230	PV302281	PV302281.SARS-CoV-2	SARS-CoV-2	PV465732	VALID
RP11-van-Bakel_5033	11230	PV44062	PV44062.SARS-CoV-2	SARS-CoV-2	PV465733	VALID
RP11-van-Bakel_5033	11230	PV44078	PV44078.SARS-CoV-2	SARS-CoV-2	PV465734	VALID
RP11-van-Bakel_5033	11230	PV302882	PV302882.SARS-CoV-2	SARS-CoV-2	PV465735	VALID
RP11-van-Bakel_5033	11230	PV302946	PV302946.SARS-CoV-2	SARS-CoV-2	PV465736	VALID
RP11-van-Bakel_5033	11229	PV111279	PV111279.SARS-CoV-2	SARS-CoV-2	PV465737	VALID
RP11-van-Bakel_5033	11230	PV44818	PV44818.SARS-CoV-2	SARS-CoV-2	PV465738	VALID
RP11-van-Bakel_5033	11230	PV302749	PV302749.SARS-CoV-2	SARS-CoV-2	PV465739	VALID
RP11-van-Bakel_5033	11230	PV302477	PV302477.SARS-CoV-2	SARS-CoV-2	PV465740	VALID
RP11-van-Bakel_5033	11230	PV44150	PV44150.SARS-CoV-2	SARS-CoV-2	PV465741	VALID
RP11-van-Bakel_5033	11230	PV302284	PV302284.SARS-CoV-2	SARS-CoV-2	PV465742	VALID
RP11-van-Bakel_5033	11230	PV302829	PV302829.SARS-CoV-2	SARS-CoV-2	PV465743	VALID
RP11-van-Bakel_5033	11230	PV44085	PV44085.SARS-CoV-2	SARS-CoV-2	PV465744	VALID
RP11-van-Bakel_5033	11230	PV302310	PV302310.SARS-CoV-2	SARS-CoV-2	PV465748	VALID
RP11-van-Bakel_5033	11230	PV302813	PV302813.SARS-CoV-2	SARS-CoV-2	PV465749	VALID
RP11-van-Bakel_5033	11230	PV44817	PV44817.SARS-CoV-2	SARS-CoV-2	PV465750	VALID
RP11-van-Bakel_5033	11230	PV44441	PV44441.SARS-CoV-2	SARS-CoV-2	PV465751	VALID
RP11-van-Bakel_5033	11230	PV44854	PV44854.SARS-CoV-2	SARS-CoV-2	PV465752	VALID
RP11-van-Bakel_5033	11230	PV44616	PV44616.SARS-CoV-2	SARS-CoV-2	PV465753	VALID
RP11-van-Bakel_5033	11230	PV302768	PV302768.SARS-CoV-2	SARS-CoV-2	PV465754	VALID
RP11-van-Bakel_5033	11230	PV44104	PV44104.SARS-CoV-2	SARS-CoV-2	PV465756	VALID
RP11-van-Bakel_5033	11230	PV302907	PV302907.SARS-CoV-2	SARS-CoV-2	PV465760	VALID
RP11-van-Bakel_5033	11230	PV302964	PV302964.SARS-CoV-2	SARS-CoV-2	PV465761	VALID
RP11-van-Bakel_5033	11230	PV302604	PV302604.SARS-CoV-2	SARS-CoV-2	PV465762	VALID
RP11-van-Bakel_5033	11230	PV302817	PV302817.SARS-CoV-2	SARS-CoV-2	PV465763	VALID
RP11-van-Bakel_5033	11230	PV302660	PV302660.SARS-CoV-2	SARS-CoV-2	PV465764	VALID
RP11-van-Bakel_5033	11230	PV44175	PV44175.SARS-CoV-2	SARS-CoV-2	PV465765	VALID
RP11-van-Bakel_5033	11230	PV44064	PV44064.SARS-CoV-2	SARS-CoV-2	PV465775	VALID
RP11-van-Bakel_5033	11230	PV302491	PV302491.SARS-CoV-2	SARS-CoV-2	PV465776	VALID
RP11-van-Bakel_5033	11230	PV44729	PV44729.SARS-CoV-2	SARS-CoV-2	PV465777	VALID
RP11-van-Bakel_5033	11230	PV44609	PV44609.SARS-CoV-2	SARS-CoV-2	PV465778	VALID
RP11-van-Bakel_5033	11230	PV302490	PV302490.SARS-CoV-2	SARS-CoV-2	PV465779	VALID
RP11-van-Bakel_5033	11230	PV302727	PV302727.SARS-CoV-2	SARS-CoV-2	PV465780	VALID
RP11-van-Bakel_5033	11230	PV44822	PV44822.SARS-CoV-2	SARS-CoV-2	PV465781	VALID
RP11-van-Bakel_5033	11230	PV44715	PV44715.SARS-CoV-2	SARS-CoV-2	PV465782	VALID
RP11-van-Bakel_5033	11230	PV302405	PV302405.SARS-CoV-2	SARS-CoV-2	PV465794	VALID
RP11-van-Bakel_5033	11229	PV112104	PV112104.SARS-CoV-2	SARS-CoV-2	PV465795	VALID
RP11-van-Bakel_5033	11230	PV44838	PV44838.SARS-CoV-2	SARS-CoV-2	PV465796	VALID
RP11-van-Bakel_5033	11230	PV302634	PV302634.SARS-CoV-2	SARS-CoV-2	PV465797	VALID
RP11-van-Bakel_5033	11230	PV302706	PV302706.SARS-CoV-2	SARS-CoV-2	PV465798	VALID
RP11-van-Bakel_5033	11230	PV302518	PV302518.SARS-CoV-2	SARS-CoV-2	PV465799	VALID
RP11-van-Bakel_5033	11230	PV302617	PV302617.SARS-CoV-2	SARS-CoV-2	PV465800	VALID
RP11-van-Bakel_5033	11230	PV302791	PV302791.SARS-CoV-2	SARS-CoV-2	PV465801	VALID
RP11-van-Bakel_5033	11230	PV302478	PV302478.SARS-CoV-2	SARS-CoV-2	PV465806	VALID
RP11-van-Bakel_5033	11230	PV302589	PV302589.SARS-CoV-2	SARS-CoV-2	PV465807	VALID
RP11-van-Bakel_5033	11230	PV302673	PV302673.SARS-CoV-2	SARS-CoV-2	PV465808	VALID
RP11-van-Bakel_5033	11230	PV44736	PV44736.SARS-CoV-2	SARS-CoV-2	PV465820	VALID
RP11-van-Bakel_5033	11230	PV302833	PV302833.SARS-CoV-2	SARS-CoV-2	PV465821	VALID
RP11-van-Bakel_5033	11230	PV302568	PV302568.SARS-CoV-2	SARS-CoV-2	PV465822	VALID
RP11-van-Bakel_5033	11230	PV44863	PV44863.SARS-CoV-2	SARS-CoV-2	PV465823	VALID
RP11-van-Bakel_5033	11230	PV44108	PV44108.SARS-CoV-2	SARS-CoV-2	PV465824	VALID
RP11-van-Bakel_5033	11230	PV302798	PV302798.SARS-CoV-2	SARS-CoV-2	PV465825	VALID
RP11-van-Bakel_5033	11230	PV302852	PV302852.SARS-CoV-2	SARS-CoV-2	PV465826	VALID
RP11-van-Bakel_5033	11229	PV111501	PV111501.SARS-CoV-2	SARS-CoV-2	PV465827	VALID
RP11-van-Bakel_5033	11230	PV302520	PV302520.SARS-CoV-2	SARS-CoV-2	PV465828	VALID
RP11-van-Bakel_5033	11230	PV302273	PV302273.SARS-CoV-2	SARS-CoV-2	PV465829	VALID
RP11-van-Bakel_5033	11230	PV44479	PV44479.SARS-CoV-2	SARS-CoV-2	PV465830	VALID
RP11-van-Bakel_5033	11230	PV302699	PV302699.SARS-CoV-2	SARS-CoV-2	PV465831	VALID
RP11-van-Bakel_5033	11230	PV302563	PV302563.SARS-CoV-2	SARS-CoV-2	PV465832	VALID
RP11-van-Bakel_5033	11230	PV44125	PV44125.SARS-CoV-2	SARS-CoV-2	PV465836	VALID
RP11-van-Bakel_5033	11230	PV44066	PV44066.SARS-CoV-2	SARS-CoV-2	PV465837	VALID
RP11-van-Bakel_5033	11230	PV302690	PV302690.SARS-CoV-2	SARS-CoV-2	PV465838	VALID
RP11-van-Bakel_5033	11230	PV44615	PV44615.SARS-CoV-2	SARS-CoV-2	PV465839	VALID
RP11-van-Bakel_5033	11230	PV44710	PV44710.SARS-CoV-2	SARS-CoV-2	PV465840	VALID
RP11-van-Bakel_5033	11230	PV302579	PV302579.SARS-CoV-2	SARS-CoV-2	PV465841	VALID
RP11-van-Bakel_5033	11230	PV302908	PV302908.SARS-CoV-2	SARS-CoV-2	PV465842	VALID
RP11-van-Bakel_5033	11230	PV302787	PV302787.SARS-CoV-2	SARS-CoV-2	PV465843	VALID
RP11-van-Bakel_5033	11230	PV302370	PV302370.SARS-CoV-2	SARS-CoV-2	PV465851	VALID
RP11-van-Bakel_5033	11230	PV302317	PV302317.SARS-CoV-2	SARS-CoV-2	PV465852	VALID
RP11-van-Bakel_5033	11230	PV44628	PV44628.SARS-CoV-2	SARS-CoV-2	PV465853	VALID
RP11-van-Bakel_5033	11229	PV110241	PV110241.SARS-CoV-2	SARS-CoV-2	PV465854	VALID
RP11-van-Bakel_5033	11230	PV302712	PV302712.SARS-CoV-2	SARS-CoV-2	PV465855	VALID
RP11-van-Bakel_5033	11230	PV302274	PV302274.SARS-CoV-2	SARS-CoV-2	PV465856	VALID
RP11-van-Bakel_5033	11230	PV44126	PV44126.SARS-CoV-2	SARS-CoV-2	PV465872	VALID
RP11-van-Bakel_5033	11230	PV302775	PV302775.SARS-CoV-2	SARS-CoV-2	PV465873	VALID
RP11-van-Bakel_5033	11230	PV44612	PV44612.SARS-CoV-2	SARS-CoV-2	PV465874	VALID
RP11-van-Bakel_5033	11230	PV302494	PV302494.SARS-CoV-2	SARS-CoV-2	PV465875	VALID
RP11-van-Bakel_5033	11230	PV302567	PV302567.SARS-CoV-2	SARS-CoV-2	PV465876	VALID
RP11-van-Bakel_5033	11230	PV302538	PV302538.SARS-CoV-2	SARS-CoV-2	PV465877	VALID
RP11-van-Bakel_5033	11230	PV44360	PV44360.SARS-CoV-2	SARS-CoV-2	PV465878	VALID
RP11-van-Bakel_5033	11230	PV44458	PV44458.SARS-CoV-2	SARS-CoV-2	PV465879	VALID
RP11-van-Bakel_5033	11230	PV302876	PV302876.SARS-CoV-2	SARS-CoV-2	PV465888	VALID
RP11-van-Bakel_5033	11230	PV302261	PV302261.SARS-CoV-2	SARS-CoV-2	PV465889	VALID
RP11-van-Bakel_5033	11230	PV302628	PV302628.SARS-CoV-2	SARS-CoV-2	PV465890	VALID
RP11-van-Bakel_5033	11230	PV302582	PV302582.SARS-CoV-2	SARS-CoV-2	PV465891	VALID
RP11-van-Bakel_5033	11230	PV302917	PV302917.SARS-CoV-2	SARS-CoV-2	PV465892	VALID
RP11-van-Bakel_5033	11230	PV44132	PV44132.SARS-CoV-2	SARS-CoV-2	PV465893	VALID
RP11-van-Bakel_5033	11230	PV302807	PV302807.SARS-CoV-2	SARS-CoV-2	PV465894	VALID
RP11-van-Bakel_5033	11230	PV302318	PV302318.SARS-CoV-2	SARS-CoV-2	PV465895	VALID
RP11-van-Bakel_5033	11230	PV44704	PV44704.SARS-CoV-2	SARS-CoV-2	PV465896	VALID
RP11-van-Bakel_5033	11230	PV302611	PV302611.SARS-CoV-2	SARS-CoV-2	PV465898	VALID
RP11-van-Bakel_5033	11230	PV302348	PV302348.SARS-CoV-2	SARS-CoV-2	PV465899	VALID
RP11-van-Bakel_5033	11230	PV302302	PV302302.SARS-CoV-2	SARS-CoV-2	PV465900	VALID
RP11-van-Bakel_5033	11230	PV302586	PV302586.SARS-CoV-2	SARS-CoV-2	PV465901	VALID
RP11-van-Bakel_5033	11230	PV44897	PV44897.SARS-CoV-2	SARS-CoV-2	PV465902	VALID
RP11-van-Bakel_5033	11230	PV44614	PV44614.SARS-CoV-2	SARS-CoV-2	PV465910	VALID
RP11-van-Bakel_5033	11230	PV302716	PV302716.SARS-CoV-2	SARS-CoV-2	PV465938	VALID
RP11-van-Bakel_5033	11230	PV302306	PV302306.SARS-CoV-2	SARS-CoV-2	PV465946	VALID
RP11-van-Bakel_5033	11230	PV302842	PV302842.SARS-CoV-2	SARS-CoV-2	PV465947	VALID
RP11-van-Bakel_5033	11230	PV302915	PV302915.SARS-CoV-2	SARS-CoV-2	PV465948	VALID
RP11-van-Bakel_5033	11230	PV302498	PV302498.SARS-CoV-2	SARS-CoV-2	PV465949	VALID
RP11-van-Bakel_5033	11230	PV302488	PV302488.SARS-CoV-2	SARS-CoV-2	PV465950	VALID
RP11-van-Bakel_5033	11230	PV302710	PV302710.SARS-CoV-2	SARS-CoV-2	PV465951	VALID
RP11-van-Bakel_5033	11230	PV302922	PV302922.SARS-CoV-2	SARS-CoV-2	PV465952	VALID
RP11-van-Bakel_5033	11230	PV302686	PV302686.SARS-CoV-2	SARS-CoV-2	PV465953	VALID
RP11-van-Bakel_5033	11230	PV44485	PV44485.SARS-CoV-2	SARS-CoV-2	PV465954	VALID
RP11-van-Bakel_5033	11230	PV302587	PV302587.SARS-CoV-2	SARS-CoV-2	PV465955	VALID
RP11-van-Bakel_5033	11230	PV302389	PV302389.SARS-CoV-2	SARS-CoV-2	PV465956	VALID
RP11-van-Bakel_5033	11230	PV302322	PV302322.SARS-CoV-2	SARS-CoV-2	PV465957	VALID
RP11-van-Bakel_5033	11230	PV44625	PV44625.SARS-CoV-2	SARS-CoV-2	PV465958	VALID
RP11-van-Bakel_5033	11230	PV302485	PV302485.SARS-CoV-2	SARS-CoV-2	PV465959	VALID
RP11-van-Bakel_5033	11230	PV44461	PV44461.SARS-CoV-2	SARS-CoV-2	PV465968	VALID
RP11-van-Bakel_5033	11230	PV302319	PV302319.SARS-CoV-2	SARS-CoV-2	PV465978	VALID
RP11-van-Bakel_5033	11230	PV302921	PV302921.SARS-CoV-2	SARS-CoV-2	PV465986	VALID
RP11-van-Bakel_5033	11230	PV302530	PV302530.SARS-CoV-2	SARS-CoV-2	PV465987	VALID
RP11-van-Bakel_5033	11230	PV44902	PV44902.SARS-CoV-2	SARS-CoV-2	PV465988	VALID
RP11-van-Bakel_5033	11230	PV302323	PV302323.SARS-CoV-2	SARS-CoV-2	PV465989	VALID
RP11-van-Bakel_5033	11230	PV302553	PV302553.SARS-CoV-2	SARS-CoV-2	PV465990	VALID
RP11-van-Bakel_5033	11230	PV44602	PV44602.SARS-CoV-2	SARS-CoV-2	PV466000	VALID
RP11-van-Bakel_5033	11230	PV44409	PV44409.SARS-CoV-2	SARS-CoV-2	PV466001	VALID
RP11-van-Bakel_5033	11230	PV44284	PV44284.SARS-CoV-2	SARS-CoV-2	PV466002	VALID
RP11-van-Bakel_5033	11230	PV302732	PV302732.SARS-CoV-2	SARS-CoV-2	PV466003	VALID
RP11-van-Bakel_5033	11230	PV44563	PV44563.SARS-CoV-2	SARS-CoV-2	PV466026	VALID
RP11-van-Bakel_5033	11230	PV302552	PV302552.SARS-CoV-2	SARS-CoV-2	PV466027	VALID
RP11-van-Bakel_5033	11230	PV302615	PV302615.SARS-CoV-2	SARS-CoV-2	PV466036	VALID
RP11-van-Bakel_5033	11230	PV44991	PV44991.SARS-CoV-2	SARS-CoV-2	PV466037	VALID
RP11-van-Bakel_5033	11230	PV302600	PV302600.SARS-CoV-2	SARS-CoV-2	PV466038	VALID
RP11-van-Bakel_5033	11230	PV302978	PV302978.SARS-CoV-2	SARS-CoV-2	PV466039	VALID
RP11-van-Bakel_5033	11230	PV44785	PV44785.SARS-CoV-2	SARS-CoV-2	PV466047	VALID
RP11-van-Bakel_5033	11230	PV302762	PV302762.SARS-CoV-2	SARS-CoV-2	PV466048	VALID
RP11-van-Bakel_5033	11230	PV44618	PV44618.SARS-CoV-2	SARS-CoV-2	PV466056	VALID
RP11-van-Bakel_5033	11230	PV44094	PV44094.SARS-CoV-2	SARS-CoV-2	PV466059	VALID
RP11-van-Bakel_5033	11230	PV44627	PV44627.SARS-CoV-2	SARS-CoV-2	PV466060	VALID
RP11-van-Bakel_5033	11230	PV44140	PV44140.SARS-CoV-2	SARS-CoV-2	PV466061	VALID
RP11-van-Bakel_5033	11230	PV302613	PV302613.SARS-CoV-2	SARS-CoV-2	PV466062	VALID
RP11-van-Bakel_5033	11230	PV44725	PV44725.SARS-CoV-2	SARS-CoV-2	PV466063	VALID
RP11-van-Bakel_5033	11230	PV302296	PV302296.SARS-CoV-2	SARS-CoV-2	PV466086	VALID
RP11-van-Bakel_5033	11230	PV44518	PV44518.SARS-CoV-2	SARS-CoV-2	PV466087	VALID
RP11-van-Bakel_5033	11230	PV302965	PV302965.SARS-CoV-2	SARS-CoV-2	PV466088	VALID
RP11-van-Bakel_5033	11230	PV44510	PV44510.SARS-CoV-2	SARS-CoV-2	PV466089	VALID
RP11-van-Bakel_5033	11230	PV302479	PV302479.SARS-CoV-2	SARS-CoV-2	PV466090	VALID
RP11-van-Bakel_5033	11230	PV302376	PV302376.SARS-CoV-2	SARS-CoV-2	PV466091	VALID
RP11-van-Bakel_5033	11230	PV302670	PV302670.SARS-CoV-2	SARS-CoV-2	PV466092	VALID
RP11-van-Bakel_5033	11230	PV44731	PV44731.SARS-CoV-2	SARS-CoV-2	PV466094	VALID
RP11-van-Bakel_5033	11230	PV44839	PV44839.SARS-CoV-2	SARS-CoV-2	PV466095	VALID
RP11-van-Bakel_5033	11230	PV44116	PV44116.SARS-CoV-2	SARS-CoV-2	PV466096	VALID
RP11-van-Bakel_5033	11230	PV302875	PV302875.SARS-CoV-2	SARS-CoV-2	PV466097	VALID
RP11-van-Bakel_5033	11230	PV302982	PV302982.SARS-CoV-2	SARS-CoV-2	PV466098	VALID
RP11-van-Bakel_5033	11230	PV44487	PV44487.SARS-CoV-2	SARS-CoV-2	PV466099	VALID
RP11-van-Bakel_5033	11230	PV302713	PV302713.SARS-CoV-2	SARS-CoV-2	PV466100	VALID
RP11-van-Bakel_5033	11230	PV44133	PV44133.SARS-CoV-2	SARS-CoV-2	PV466101	VALID
RP11-van-Bakel_5033	11230	PV44867	PV44867.SARS-CoV-2	SARS-CoV-2	PV466102	VALID
RP11-van-Bakel_5033	11230	PV302666	PV302666.SARS-CoV-2	SARS-CoV-2	PV466118	VALID
RP11-van-Bakel_5033	11230	PV302366	PV302366.SARS-CoV-2	SARS-CoV-2	PV466119	VALID
RP11-van-Bakel_5033	11230	PV44815	PV44815.SARS-CoV-2	SARS-CoV-2	PV466120	VALID
RP11-van-Bakel_5033	11230	PV44456	PV44456.SARS-CoV-2	SARS-CoV-2	PV466121	VALID
RP11-van-Bakel_5033	11230	PV44171	PV44171.SARS-CoV-2	SARS-CoV-2	PV466136	VALID
RP11-van-Bakel_5033	11230	PV44759	PV44759.SARS-CoV-2	SARS-CoV-2	PV466144	VALID
RP11-van-Bakel_5033	11230	PV44539	PV44539.SARS-CoV-2	SARS-CoV-2	PV466145	VALID
RP11-van-Bakel_5033	11230	PV44742	PV44742.SARS-CoV-2	SARS-CoV-2	PV466146	VALID
RP11-van-Bakel_5033	11230	PV302755	PV302755.SARS-CoV-2	SARS-CoV-2	PV466147	VALID
RP11-van-Bakel_5033	11230	PV302847	PV302847.SARS-CoV-2	SARS-CoV-2	PV466162	VALID
RP11-van-Bakel_5033	11230	PV302481	PV302481.SARS-CoV-2	SARS-CoV-2	PV466170	VALID
RP11-van-Bakel_5033	11230	PV302987	PV302987.SARS-CoV-2	SARS-CoV-2	PV466171	VALID
RP11-van-Bakel_5033	11230	PV44173	PV44173.SARS-CoV-2	SARS-CoV-2	PV466172	VALID
RP11-van-Bakel_5033	11230	PV44511	PV44511.SARS-CoV-2	SARS-CoV-2	PV466173	VALID
RP11-van-Bakel_5033	11230	PV302826	PV302826.SARS-CoV-2	SARS-CoV-2	PV466174	VALID
RP11-van-Bakel_5033	11230	PV302383	PV302383.SARS-CoV-2	SARS-CoV-2	PV466175	VALID
RP11-van-Bakel_5033	11230	PV302936	PV302936.SARS-CoV-2	SARS-CoV-2	PV466176	VALID
RP11-van-Bakel_5033	11230	PV302895	PV302895.SARS-CoV-2	SARS-CoV-2	PV466177	VALID
RP11-van-Bakel_5033	11230	PV302287	PV302287.SARS-CoV-2	SARS-CoV-2	PV466185	VALID
RP11-van-Bakel_5033	11230	PV44558	PV44558.SARS-CoV-2	SARS-CoV-2	PV466186	VALID
RP11-van-Bakel_5033	11230	PV302883	PV302883.SARS-CoV-2	SARS-CoV-2	PV466187	VALID
RP11-van-Bakel_5033	11230	PV44600	PV44600.SARS-CoV-2	SARS-CoV-2	PV466188	VALID
RP11-van-Bakel_5033	11230	PV44131	PV44131.SARS-CoV-2	SARS-CoV-2	PV466216	VALID
RP11-van-Bakel_5033	11230	PV44554	PV44554.SARS-CoV-2	SARS-CoV-2	PV466217	VALID
RP11-van-Bakel_5033	11230	PV44779	PV44779.SARS-CoV-2	SARS-CoV-2	PV466218	VALID
RP11-van-Bakel_5033	11230	PV44895	PV44895.SARS-CoV-2	SARS-CoV-2	PV466219	VALID
RP11-van-Bakel_5033	11230	PV44884	PV44884.SARS-CoV-2	SARS-CoV-2	PV466221	VALID
RP11-van-Bakel_5033	11230	PV302564	PV302564.SARS-CoV-2	SARS-CoV-2	PV466222	VALID
RP11-van-Bakel_5033	11230	PV302834	PV302834.SARS-CoV-2	SARS-CoV-2	PV466223	VALID
RP11-van-Bakel_5033	11230	PV44746	PV44746.SARS-CoV-2	SARS-CoV-2	PV466224	VALID
RP11-van-Bakel_5033	11230	PV44164	PV44164.SARS-CoV-2	SARS-CoV-2	PV466225	VALID
RP11-van-Bakel_5033	11230	PV44619	PV44619.SARS-CoV-2	SARS-CoV-2	PV466226	VALID
RP11-van-Bakel_5033	11230	PV44776	PV44776.SARS-CoV-2	SARS-CoV-2	PV466230	VALID
RP11-van-Bakel_5033	11230	PV302495	PV302495.SARS-CoV-2	SARS-CoV-2	PV466231	VALID
RP11-van-Bakel_5033	11230	PV44879	PV44879.SARS-CoV-2	SARS-CoV-2	PV466232	VALID
RP11-van-Bakel_5033	11230	PV44383	PV44383.SARS-CoV-2	SARS-CoV-2	PV466233	VALID
RP11-van-Bakel_5033	11230	PV302739	PV302739.SARS-CoV-2	SARS-CoV-2	PV466234	VALID
RP11-van-Bakel_5033	11230	PV44129	PV44129.SARS-CoV-2	SARS-CoV-2	PV466320	VALID
RP11-van-Bakel_5033	11230	PV44285	PV44285.SARS-CoV-2	SARS-CoV-2	PV466321	VALID
RP11-van-Bakel_5033	11230	PV44400	PV44400.SARS-CoV-2	SARS-CoV-2	PV466322	VALID
RP11-van-Bakel_5033	11230	PV302314	PV302314.SARS-CoV-2	SARS-CoV-2	PV466323	VALID
RP11-van-Bakel_5033	11230	PV302292	PV302292.SARS-CoV-2	SARS-CoV-2	PV466333	VALID
RP11-van-Bakel_5033	11230	PV302597	PV302597.SARS-CoV-2	SARS-CoV-2	PV466334	VALID
RP11-van-Bakel_5033	11230	PV302793	PV302793.SARS-CoV-2	SARS-CoV-2	PV466335	VALID
RP11-van-Bakel_5033	11230	PV302365	PV302365.SARS-CoV-2	SARS-CoV-2	PV466336	VALID
RP11-van-Bakel_5033	11230	PV302708	PV302708.SARS-CoV-2	SARS-CoV-2	PV466350	VALID
RP11-van-Bakel_5033	11230	PV302904	PV302904.SARS-CoV-2	SARS-CoV-2	PV466351	VALID
RP11-van-Bakel_5033	11230	PV302536	PV302536.SARS-CoV-2	SARS-CoV-2	PV466360	VALID
RP11-van-Bakel_5033	11230	PV302354	PV302354.SARS-CoV-2	SARS-CoV-2	PV466361	VALID
RP11-van-Bakel_5033	11230	PV302359	PV302359.SARS-CoV-2	SARS-CoV-2	PV466362	VALID
RP11-van-Bakel_5033	11230	PV44570	PV44570.SARS-CoV-2	SARS-CoV-2	PV466363	VALID
RP11-van-Bakel_5033	11230	PV302889	PV302889.SARS-CoV-2	SARS-CoV-2	PV466364	VALID
RP11-van-Bakel_5033	11230	PV44047	PV44047.SARS-CoV-2	SARS-CoV-2	PV466365	VALID
RP11-van-Bakel_5033	11230	PV302822	PV302822.SARS-CoV-2	SARS-CoV-2	PV466366	VALID
RP11-van-Bakel_5033	11230	PV44444	PV44444.SARS-CoV-2	SARS-CoV-2	PV466367	VALID
RP11-van-Bakel_5033	11230	PV302664	PV302664.SARS-CoV-2	SARS-CoV-2	PV466368	VALID
RP11-van-Bakel_5033	11230	PV44824	PV44824.SARS-CoV-2	SARS-CoV-2	PV466376	VALID
RP11-van-Bakel_5033	11230	PV302702	PV302702.SARS-CoV-2	SARS-CoV-2	PV466377	VALID
RP11-van-Bakel_5033	11230	PV44583	PV44583.SARS-CoV-2	SARS-CoV-2	PV466386	VALID
RP11-van-Bakel_5033	11230	PV44620	PV44620.SARS-CoV-2	SARS-CoV-2	PV466387	VALID
RP11-van-Bakel_5033	11230	PV302825	PV302825.SARS-CoV-2	SARS-CoV-2	PV466406	VALID
RP11-van-Bakel_5033	11230	PV44624	PV44624.SARS-CoV-2	SARS-CoV-2	PV466407	VALID
RP11-van-Bakel_5033	11230	PV44394	PV44394.SARS-CoV-2	SARS-CoV-2	PV466408	VALID
RP11-van-Bakel_5033	11230	PV302260	PV302260.SARS-CoV-2	SARS-CoV-2	PV466409	VALID
RP11-van-Bakel_5033	11230	PV302766	PV302766.SARS-CoV-2	SARS-CoV-2	PV466410	VALID
RP11-van-Bakel_5033	11230	PV44044	PV44044.SARS-CoV-2	SARS-CoV-2	PV466411	VALID
RP11-van-Bakel_5033	11230	PV302684	PV302684.SARS-CoV-2	SARS-CoV-2	PV466412	VALID
RP11-van-Bakel_5033	11230	PV44890	PV44890.SARS-CoV-2	SARS-CoV-2	PV466413	VALID
RP11-van-Bakel_5033	11230	PV44063	PV44063.SARS-CoV-2	SARS-CoV-2	PV466414	VALID
RP11-van-Bakel_5033	11230	PV302276	PV302276.SARS-CoV-2	SARS-CoV-2	PV466415	VALID
RP11-van-Bakel_5033	11230	PV302294	PV302294.SARS-CoV-2	SARS-CoV-2	PV466416	VALID
RP11-van-Bakel_5033	11230	PV302707	PV302707.SARS-CoV-2	SARS-CoV-2	PV466417	VALID
RP11-van-Bakel_5033	11230	PV302983	PV302983.SARS-CoV-2	SARS-CoV-2	PV466423	VALID
RP11-van-Bakel_5033	11230	PV44777	PV44777.SARS-CoV-2	SARS-CoV-2	PV466424	VALID
RP11-van-Bakel_5033	11230	PV44772	PV44772.SARS-CoV-2	SARS-CoV-2	PV466425	VALID
RP11-van-Bakel_5033	11230	PV302325	PV302325.SARS-CoV-2	SARS-CoV-2	PV466426	VALID
RP11-van-Bakel_5033	11230	PV302709	PV302709.SARS-CoV-2	SARS-CoV-2	PV466427	VALID
RP11-van-Bakel_5033	11230	PV44739	PV44739.SARS-CoV-2	SARS-CoV-2	PV466428	VALID
RP11-van-Bakel_5033	11230	PV302387	PV302387.SARS-CoV-2	SARS-CoV-2	PV466433	VALID
RP11-van-Bakel_5033	11230	PV302724	PV302724.SARS-CoV-2	SARS-CoV-2	PV466434	VALID
RP11-van-Bakel_5033	11230	PV302789	PV302789.SARS-CoV-2	SARS-CoV-2	PV466435	VALID
RP11-van-Bakel_5033	11230	PV44597	PV44597.SARS-CoV-2	SARS-CoV-2	PV466436	VALID
RP11-van-Bakel_5033	11230	PV302355	PV302355.SARS-CoV-2	SARS-CoV-2	PV466438	VALID
RP11-van-Bakel_5033	11230	PV44172	PV44172.SARS-CoV-2	SARS-CoV-2	PV466439	VALID
RP11-van-Bakel_5033	11230	PV44626	PV44626.SARS-CoV-2	SARS-CoV-2	PV466440	VALID
RP11-van-Bakel_5033	11230	PV302403	PV302403.SARS-CoV-2	SARS-CoV-2	PV466441	VALID
RP11-van-Bakel_5033	11230	PV302698	PV302698.SARS-CoV-2	SARS-CoV-2	PV466444	VALID
RP11-van-Bakel_5033	11230	PV44547	PV44547.SARS-CoV-2	SARS-CoV-2	PV466445	VALID
RP11-van-Bakel_5033	11230	PV44901	PV44901.SARS-CoV-2	SARS-CoV-2	PV466446	VALID
RP11-van-Bakel_5033	11230	PV44755	PV44755.SARS-CoV-2	SARS-CoV-2	PV466455	VALID
RP11-van-Bakel_5033	11230	PV44166	PV44166.SARS-CoV-2	SARS-CoV-2	PV466458	VALID
RP11-van-Bakel_5033	11230	PV302480	PV302480.SARS-CoV-2	SARS-CoV-2	PV466459	VALID
RP11-van-Bakel_5033	11230	PV302682	PV302682.SARS-CoV-2	SARS-CoV-2	PV466460	VALID
RP11-van-Bakel_5033	11230	PV302844	PV302844.SARS-CoV-2	SARS-CoV-2	PV466462	VALID
RP11-van-Bakel_5033	11230	PV44077	PV44077.SARS-CoV-2	SARS-CoV-2	PV466463	VALID
RP11-van-Bakel_5033	11230	PV44565	PV44565.SARS-CoV-2	SARS-CoV-2	PV466472	VALID
RP11-van-Bakel_5033	11230	PV302905	PV302905.SARS-CoV-2	SARS-CoV-2	PV466474	VALID
RP11-van-Bakel_5033	11230	PV302938	PV302938.SARS-CoV-2	SARS-CoV-2	PV466475	VALID
RP11-van-Bakel_5033	11230	PV302918	PV302918.SARS-CoV-2	SARS-CoV-2	PV466476	VALID
RP11-van-Bakel_5033	11230	PV302360	PV302360.SARS-CoV-2	SARS-CoV-2	PV466477	VALID
RP11-van-Bakel_5033	11230	PV302894	PV302894.SARS-CoV-2	SARS-CoV-2	PV466478	VALID
RP11-van-Bakel_5033	11230	PV302759	PV302759.SARS-CoV-2	SARS-CoV-2	PV466479	VALID
RP11-van-Bakel_5033	11230	PV44095	PV44095.SARS-CoV-2	SARS-CoV-2	PV466480	VALID
RP11-van-Bakel_5033	11230	PV302692	PV302692.SARS-CoV-2	SARS-CoV-2	PV466481	VALID
RP11-van-Bakel_5033	11230	PV302901	PV302901.SARS-CoV-2	SARS-CoV-2	PV466482	VALID
RP11-van-Bakel_5033	11230	PV44443	PV44443.SARS-CoV-2	SARS-CoV-2	PV466483	VALID
RP11-van-Bakel_5033	11230	PV44566	PV44566.SARS-CoV-2	SARS-CoV-2	PV466484	VALID
RP11-van-Bakel_5033	11230	PV44040	PV44040.SARS-CoV-2	SARS-CoV-2	PV466485	VALID
RP11-van-Bakel_5033	11230	PV44033	PV44033.SARS-CoV-2	SARS-CoV-2	PV466492	VALID
RP11-van-Bakel_5033	11230	PV302941	PV302941.SARS-CoV-2	SARS-CoV-2	PV466493	VALID
RP11-van-Bakel_5033	11230	PV44096	PV44096.SARS-CoV-2	SARS-CoV-2	PV466496	VALID
RP11-van-Bakel_5033	11230	PV302668	PV302668.SARS-CoV-2	SARS-CoV-2	PV466497	VALID
RP11-van-Bakel_5033	11230	PV302884	PV302884.SARS-CoV-2	SARS-CoV-2	PV466498	VALID
RP11-van-Bakel_5033	11230	PV44475	PV44475.SARS-CoV-2	SARS-CoV-2	PV466504	VALID
RP11-van-Bakel_5033	11230	PV302474	PV302474.SARS-CoV-2	SARS-CoV-2	PV466505	VALID
RP11-van-Bakel_5033	11230	PV44052	PV44052.SARS-CoV-2	SARS-CoV-2	PV466506	VALID
RP11-van-Bakel_5033	11230	PV44752	PV44752.SARS-CoV-2	SARS-CoV-2	PV466525	VALID
RP11-van-Bakel_5033	11230	PV44163	PV44163.SARS-CoV-2	SARS-CoV-2	PV466526	VALID
RP11-van-Bakel_5033	11230	PV44621	PV44621.SARS-CoV-2	SARS-CoV-2	PV466535	VALID
RP11-van-Bakel_5033	11230	PV44840	PV44840.SARS-CoV-2	SARS-CoV-2	PV466572	VALID
RP11-van-Bakel_5033	11230	PV302650	PV302650.SARS-CoV-2	SARS-CoV-2	PV466573	VALID
RP11-van-Bakel_5033	11230	PV44834	PV44834.SARS-CoV-2	SARS-CoV-2	PV466576	VALID
RP11-van-Bakel_5033	11230	PV302566	PV302566.SARS-CoV-2	SARS-CoV-2	PV466577	VALID
RP11-van-Bakel_5033	11230	PV44900	PV44900.SARS-CoV-2	SARS-CoV-2	PV466578	VALID
RP11-van-Bakel_5033	11230	PV302547	PV302547.SARS-CoV-2	SARS-CoV-2	PV466579	VALID
RP11-van-Bakel_5033	11230	PV44148	PV44148.SARS-CoV-2	SARS-CoV-2	PV466599	VALID
RP11-van-Bakel_5033	11230	PV302880	PV302880.SARS-CoV-2	SARS-CoV-2	PV466607	VALID
RP11-van-Bakel_5033	11230	PV302711	PV302711.SARS-CoV-2	SARS-CoV-2	PV466608	VALID
RP11-van-Bakel_5033	11230	PV44362	PV44362.SARS-CoV-2	SARS-CoV-2	PV466609	VALID
RP11-van-Bakel_5033	11230	PV302846	PV302846.SARS-CoV-2	SARS-CoV-2	PV466610	VALID
RP11-van-Bakel_5033	11230	PV302763	PV302763.SARS-CoV-2	SARS-CoV-2	PV466611	VALID
RP11-van-Bakel_5033	11230	PV302910	PV302910.SARS-CoV-2	SARS-CoV-2	PV466612	VALID
RP11-van-Bakel_5033	11230	PV44168	PV44168.SARS-CoV-2	SARS-CoV-2	PV466613	VALID
RP11-van-Bakel_5033	11230	PV302975	PV302975.SARS-CoV-2	SARS-CoV-2	PV466614	VALID
RP11-van-Bakel_5033	11230	PV44578	PV44578.SARS-CoV-2	SARS-CoV-2	PV466622	VALID
RP11-van-Bakel_5033	11230	PV302764	PV302764.SARS-CoV-2	SARS-CoV-2	PV466658	VALID
RP11-van-Bakel_5033	11230	PV44519	PV44519.SARS-CoV-2	SARS-CoV-2	PV466659	VALID
RP11-van-Bakel_5033	11230	PV302891	PV302891.SARS-CoV-2	SARS-CoV-2	PV466660	VALID
RP11-van-Bakel_5033	11230	PV302961	PV302961.SARS-CoV-2	SARS-CoV-2	PV466661	VALID
RP11-van-Bakel_5033	11230	PV44055	PV44055.SARS-CoV-2	SARS-CoV-2	PV466662	VALID
RP11-van-Bakel_5033	11230	PV302603	PV302603.SARS-CoV-2	SARS-CoV-2	PV466663	VALID
RP11-van-Bakel_5033	11230	PV44846	PV44846.SARS-CoV-2	SARS-CoV-2	PV466664	VALID
RP11-van-Bakel_5033	11230	PV302675	PV302675.SARS-CoV-2	SARS-CoV-2	PV466673	VALID
RP11-van-Bakel_5033	11230	PV44512	PV44512.SARS-CoV-2	SARS-CoV-2	PV466762	VALID
RP11-van-Bakel_5033	11230	PV302935	PV302935.SARS-CoV-2	SARS-CoV-2	PV466763	VALID
RP11-van-Bakel_5033	11230	PV44036	PV44036.SARS-CoV-2	SARS-CoV-2	PV466784	VALID
RP11-van-Bakel_5033	11230	PV44508	PV44508.SARS-CoV-2	SARS-CoV-2	PV466788	VALID
RP11-van-Bakel_5033	11230	PV302515	PV302515.SARS-CoV-2	SARS-CoV-2	PV466796	VALID
RP11-van-Bakel_5033	11230	PV302524	PV302524.SARS-CoV-2	SARS-CoV-2	PV466804	VALID
RP11-van-Bakel_5033	11231	PV49883	PV49883.SARS-CoV-2	SARS-CoV-2	PV469631	VALID
RP11-van-Bakel_5033	11231	PV49383	PV49383.SARS-CoV-2	SARS-CoV-2	PV469665	VALID
RP11-van-Bakel_5033	11231	PV49939	PV49939.SARS-CoV-2	SARS-CoV-2	PV469666	VALID
RP11-van-Bakel_5033	11231	PV47832	PV47832.SARS-CoV-2	SARS-CoV-2	PV469669	VALID
RP11-van-Bakel_5033	11231	PV45147	PV45147.SARS-CoV-2	SARS-CoV-2	PV469676	VALID
RP11-van-Bakel_5033	11231	PV46289	PV46289.SARS-CoV-2	SARS-CoV-2	PV469677	VALID
RP11-van-Bakel_5033	11231	PV48146	PV48146.SARS-CoV-2	SARS-CoV-2	PV469678	VALID
RP11-van-Bakel_5033	11231	PV45936	PV45936.SARS-CoV-2	SARS-CoV-2	PV469692	VALID
RP11-van-Bakel_5033	11231	PV45907	PV45907.SARS-CoV-2	SARS-CoV-2	PV469693	VALID
RP11-van-Bakel_5033	11231	PV46498	PV46498.SARS-CoV-2	SARS-CoV-2	PV469750	VALID
RP11-van-Bakel_5033	11231	PV45157	PV45157.SARS-CoV-2	SARS-CoV-2	PV469751	VALID
RP11-van-Bakel_5033	11231	PV48124	PV48124.SARS-CoV-2	SARS-CoV-2	PV469752	VALID
RP11-van-Bakel_5033	11231	PV48140	PV48140.SARS-CoV-2	SARS-CoV-2	PV469753	VALID
RP11-van-Bakel_5033	11231	PV49955	PV49955.SARS-CoV-2	SARS-CoV-2	PV469754	VALID
RP11-van-Bakel_5033	11231	PV48159	PV48159.SARS-CoV-2	SARS-CoV-2	PV469755	VALID
RP11-van-Bakel_5033	11231	PV45945	PV45945.SARS-CoV-2	SARS-CoV-2	PV469756	VALID
RP11-van-Bakel_5033	11231	PV45216	PV45216.SARS-CoV-2	SARS-CoV-2	PV469757	VALID
RP11-van-Bakel_5033	11231	PV49370	PV49370.SARS-CoV-2	SARS-CoV-2	PV469789	VALID
RP11-van-Bakel_5033	11231	PV49040	PV49040.SARS-CoV-2	SARS-CoV-2	PV469790	VALID
RP11-van-Bakel_5033	11231	PV49937	PV49937.SARS-CoV-2	SARS-CoV-2	PV469801	VALID
RP11-van-Bakel_5033	11231	PV45934	PV45934.SARS-CoV-2	SARS-CoV-2	PV469802	VALID
RP11-van-Bakel_5033	11231	PV47906	PV47906.SARS-CoV-2	SARS-CoV-2	PV469803	VALID
RP11-van-Bakel_5033	11231	PV49044	PV49044.SARS-CoV-2	SARS-CoV-2	PV469804	VALID
RP11-van-Bakel_5033	11231	PV48975	PV48975.SARS-CoV-2	SARS-CoV-2	PV469805	VALID
RP11-van-Bakel_5033	11231	PV49987	PV49987.SARS-CoV-2	SARS-CoV-2	PV469806	VALID
RP11-van-Bakel_5033	11231	PV45951	PV45951.SARS-CoV-2	SARS-CoV-2	PV469901	VALID
RP11-van-Bakel_5033	11231	PV45261	PV45261.SARS-CoV-2	SARS-CoV-2	PV469902	VALID
RP11-van-Bakel_5033	11231	PV48983	PV48983.SARS-CoV-2	SARS-CoV-2	PV469906	VALID
RP11-van-Bakel_5033	11231	PV49013	PV49013.SARS-CoV-2	SARS-CoV-2	PV469909	VALID
RP11-van-Bakel_5033	11231	PV45097	PV45097.SARS-CoV-2	SARS-CoV-2	PV469910	VALID
RP11-van-Bakel_5033	11231	PV45062	PV45062.SARS-CoV-2	SARS-CoV-2	PV469911	VALID
RP11-van-Bakel_5033	11231	PV49898	PV49898.SARS-CoV-2	SARS-CoV-2	PV469912	VALID
RP11-van-Bakel_5033	11231	PV49431	PV49431.SARS-CoV-2	SARS-CoV-2	PV469913	VALID
RP11-van-Bakel_5033	11231	PV47828	PV47828.SARS-CoV-2	SARS-CoV-2	PV469914	VALID
RP11-van-Bakel_5033	11231	PV49033	PV49033.SARS-CoV-2	SARS-CoV-2	PV469915	VALID
RP11-van-Bakel_5033	11231	PV47889	PV47889.SARS-CoV-2	SARS-CoV-2	PV469916	VALID
RP11-van-Bakel_5033	11231	PV45250	PV45250.SARS-CoV-2	SARS-CoV-2	PV469921	VALID
RP11-van-Bakel_5033	11231	PV49834	PV49834.SARS-CoV-2	SARS-CoV-2	PV469922	VALID
RP11-van-Bakel_5033	11231	PV48122	PV48122.SARS-CoV-2	SARS-CoV-2	PV470003	VALID
RP11-van-Bakel_5033	11231	PV45626	PV45626.SARS-CoV-2	SARS-CoV-2	PV470004	VALID
RP11-van-Bakel_5033	11231	PV48964	PV48964.SARS-CoV-2	SARS-CoV-2	PV470064	VALID
RP11-van-Bakel_5033	11231	PV45024	PV45024.SARS-CoV-2	SARS-CoV-2	PV470065	VALID
RP11-van-Bakel_5033	11231	PV49382	PV49382.SARS-CoV-2	SARS-CoV-2	PV470088	VALID
RP11-van-Bakel_5033	11231	PV45077	PV45077.SARS-CoV-2	SARS-CoV-2	PV470089	VALID
RP11-van-Bakel_5033	11231	PV45963	PV45963.SARS-CoV-2	SARS-CoV-2	PV470095	VALID
RP11-van-Bakel_5033	11231	PV48996	PV48996.SARS-CoV-2	SARS-CoV-2	PV470096	VALID
RP11-van-Bakel_5033	11231	PV49839	PV49839.SARS-CoV-2	SARS-CoV-2	PV470164	VALID
RP11-van-Bakel_5033	11231	PV46298	PV46298.SARS-CoV-2	SARS-CoV-2	PV470165	VALID
RP11-van-Bakel_5033	11231	PV45933	PV45933.SARS-CoV-2	SARS-CoV-2	PV470197	VALID
RP11-van-Bakel_5033	11231	PV45065	PV45065.SARS-CoV-2	SARS-CoV-2	PV470198	VALID
RP11-van-Bakel_5033	11231	PV49892	PV49892.SARS-CoV-2	SARS-CoV-2	PV470199	VALID
RP11-van-Bakel_5033	11231	PV45224	PV45224.SARS-CoV-2	SARS-CoV-2	PV470471	VALID
RP11-van-Bakel_5033	11231	PV45033	PV45033.SARS-CoV-2	SARS-CoV-2	PV470472	VALID
RP11-van-Bakel_5033	11231	PV49384	PV49384.SARS-CoV-2	SARS-CoV-2	PV470473	VALID
RP11-van-Bakel_5033	11231	PV49039	PV49039.SARS-CoV-2	SARS-CoV-2	PV470474	VALID
RP11-van-Bakel_5033	11231	PV49888	PV49888.SARS-CoV-2	SARS-CoV-2	PV470526	VALID
RP11-van-Bakel_5033	11231	PV49965	PV49965.SARS-CoV-2	SARS-CoV-2	PV470527	VALID
RP11-van-Bakel_5033	11231	PV47827	PV47827.SARS-CoV-2	SARS-CoV-2	PV470528	VALID
RP11-van-Bakel_5033	11231	PV49844	PV49844.SARS-CoV-2	SARS-CoV-2	PV470529	VALID
RP11-van-Bakel_5033	11231	PV45199	PV45199.SARS-CoV-2	SARS-CoV-2	PV470580	VALID
RP11-van-Bakel_5033	11231	PV48969	PV48969.SARS-CoV-2	SARS-CoV-2	PV470581	VALID
RP11-van-Bakel_5033	11231	PV48971	PV48971.SARS-CoV-2	SARS-CoV-2	PV470582	VALID
RP11-van-Bakel_5033	11231	PV45115	PV45115.SARS-CoV-2	SARS-CoV-2	PV470660	VALID
RP11-van-Bakel_5033	11231	PV47823	PV47823.SARS-CoV-2	SARS-CoV-2	PV470661	VALID
RP11-van-Bakel_5033	11231	PV46311	PV46311.SARS-CoV-2	SARS-CoV-2	PV470662	VALID
RP11-van-Bakel_5033	11231	PV49024	PV49024.SARS-CoV-2	SARS-CoV-2	PV470663	VALID
RP11-van-Bakel_5033	11231	PV47887	PV47887.SARS-CoV-2	SARS-CoV-2	PV470664	VALID
RP11-van-Bakel_5033	11231	PV45234	PV45234.SARS-CoV-2	SARS-CoV-2	PV470665	VALID
RP11-van-Bakel_5033	11231	PV47487	PV47487.SARS-CoV-2	SARS-CoV-2	PV470853	VALID
RP11-van-Bakel_5033	11231	PV49857	PV49857.SARS-CoV-2	SARS-CoV-2	PV470854	VALID
RP11-van-Bakel_5033	11231	PV45129	PV45129.SARS-CoV-2	SARS-CoV-2	PV470855	VALID
RP11-van-Bakel_5033	11231	PV45917	PV45917.SARS-CoV-2	SARS-CoV-2	PV470856	VALID
RP11-van-Bakel_5033	11231	PV45883	PV45883.SARS-CoV-2	SARS-CoV-2	PV470922	VALID
RP11-van-Bakel_5033	11231	PV49989	PV49989.SARS-CoV-2	SARS-CoV-2	PV470923	VALID
RP11-van-Bakel_5033	11231	PV46496	PV46496.SARS-CoV-2	SARS-CoV-2	PV470924	VALID
RP11-van-Bakel_5033	11231	PV48973	PV48973.SARS-CoV-2	SARS-CoV-2	PV470925	VALID
RP11-van-Bakel_5033	11231	PV49836	PV49836.SARS-CoV-2	SARS-CoV-2	PV470926	VALID
RP11-van-Bakel_5033	11231	PV45275	PV45275.SARS-CoV-2	SARS-CoV-2	PV470927	VALID
RP11-van-Bakel_5033	11231	PV49977	PV49977.SARS-CoV-2	SARS-CoV-2	PV470928	VALID
RP11-van-Bakel_5033	11231	PV49867	PV49867.SARS-CoV-2	SARS-CoV-2	PV470941	VALID
RP11-van-Bakel_5033	11231	PV49893	PV49893.SARS-CoV-2	SARS-CoV-2	PV470942	VALID
RP11-van-Bakel_5033	11231	PV49407	PV49407.SARS-CoV-2	SARS-CoV-2	PV470943	VALID
RP11-van-Bakel_5033	11231	PV45027	PV45027.SARS-CoV-2	SARS-CoV-2	PV470944	VALID
RP11-van-Bakel_5033	11231	PV49030	PV49030.SARS-CoV-2	SARS-CoV-2	PV470948	VALID
RP11-van-Bakel_5033	11231	PV48977	PV48977.SARS-CoV-2	SARS-CoV-2	PV470949	VALID
RP11-van-Bakel_5033	11231	PV46234	PV46234.SARS-CoV-2	SARS-CoV-2	PV470950	VALID
RP11-van-Bakel_5033	11231	PV45283	PV45283.SARS-CoV-2	SARS-CoV-2	PV470951	VALID
RP11-van-Bakel_5033	11231	PV49371	PV49371.SARS-CoV-2	SARS-CoV-2	PV470973	VALID
RP11-van-Bakel_5033	11231	PV45148	PV45148.SARS-CoV-2	SARS-CoV-2	PV470974	VALID
RP11-van-Bakel_5033	11231	PV48116	PV48116.SARS-CoV-2	SARS-CoV-2	PV470975	VALID
RP11-van-Bakel_5033	11231	PV45050	PV45050.SARS-CoV-2	SARS-CoV-2	PV470976	VALID
RP11-van-Bakel_5033	11231	PV45026	PV45026.SARS-CoV-2	SARS-CoV-2	PV471002	VALID
RP11-van-Bakel_5033	11231	PV49879	PV49879.SARS-CoV-2	SARS-CoV-2	PV471003	VALID
RP11-van-Bakel_5033	11231	PV46317	PV46317.SARS-CoV-2	SARS-CoV-2	PV471004	VALID
RP11-van-Bakel_5033	11231	PV47878	PV47878.SARS-CoV-2	SARS-CoV-2	PV471005	VALID
RP11-van-Bakel_5033	11231	PV46481	PV46481.SARS-CoV-2	SARS-CoV-2	PV471006	VALID
RP11-van-Bakel_5033	11231	PV45007	PV45007.SARS-CoV-2	SARS-CoV-2	PV471007	VALID
RP11-van-Bakel_5033	11231	PV49833	PV49833.SARS-CoV-2	SARS-CoV-2	PV471008	VALID
RP11-van-Bakel_5033	11231	PV45041	PV45041.SARS-CoV-2	SARS-CoV-2	PV471031	VALID
RP11-van-Bakel_5033	11231	PV49032	PV49032.SARS-CoV-2	SARS-CoV-2	PV471032	VALID
RP11-van-Bakel_5033	11231	PV49901	PV49901.SARS-CoV-2	SARS-CoV-2	PV471033	VALID
RP11-van-Bakel_5033	11231	PV49006	PV49006.SARS-CoV-2	SARS-CoV-2	PV471034	VALID
RP11-van-Bakel_5033	11231	PV47843	PV47843.SARS-CoV-2	SARS-CoV-2	PV471035	VALID
RP11-van-Bakel_5033	11231	PV49861	PV49861.SARS-CoV-2	SARS-CoV-2	PV471036	VALID
RP11-van-Bakel_5033	11231	PV45967	PV45967.SARS-CoV-2	SARS-CoV-2	PV471037	VALID
RP11-van-Bakel_5033	11231	PV49873	PV49873.SARS-CoV-2	SARS-CoV-2	PV471038	VALID
RP11-van-Bakel_5033	11231	PV47834	PV47834.SARS-CoV-2	SARS-CoV-2	PV471039	VALID
RP11-van-Bakel_5033	11231	PV49373	PV49373.SARS-CoV-2	SARS-CoV-2	PV471040	VALID
RP11-van-Bakel_5033	11231	PV46273	PV46273.SARS-CoV-2	SARS-CoV-2	PV471041	VALID
RP11-van-Bakel_5033	11231	PV49923	PV49923.SARS-CoV-2	SARS-CoV-2	PV471042	VALID
RP11-van-Bakel_5033	11231	PV46459	PV46459.SARS-CoV-2	SARS-CoV-2	PV471043	VALID
RP11-van-Bakel_5033	11231	PV46261	PV46261.SARS-CoV-2	SARS-CoV-2	PV471044	VALID
RP11-van-Bakel_5033	11231	PV49850	PV49850.SARS-CoV-2	SARS-CoV-2	PV471045	VALID
RP11-van-Bakel_5033	11231	PV49015	PV49015.SARS-CoV-2	SARS-CoV-2	PV471046	VALID
RP11-van-Bakel_5033	11231	PV48988	PV48988.SARS-CoV-2	SARS-CoV-2	PV471047	VALID
RP11-van-Bakel_5033	11231	PV49876	PV49876.SARS-CoV-2	SARS-CoV-2	PV471055	VALID
RP11-van-Bakel_5033	11231	PV45068	PV45068.SARS-CoV-2	SARS-CoV-2	PV471056	VALID
RP11-van-Bakel_5033	11231	PV47493	PV47493.SARS-CoV-2	SARS-CoV-2	PV471057	VALID
RP11-van-Bakel_5033	11231	PV45173	PV45173.SARS-CoV-2	SARS-CoV-2	PV471058	VALID
RP11-van-Bakel_5033	11231	PV45072	PV45072.SARS-CoV-2	SARS-CoV-2	PV471146	VALID
RP11-van-Bakel_5033	11231	PV48184	PV48184.SARS-CoV-2	SARS-CoV-2	PV471147	VALID
RP11-van-Bakel_5033	11231	PV49906	PV49906.SARS-CoV-2	SARS-CoV-2	PV471148	VALID
RP11-van-Bakel_5033	11231	PV47485	PV47485.SARS-CoV-2	SARS-CoV-2	PV471149	VALID
RP11-van-Bakel_5033	11231	PV47875	PV47875.SARS-CoV-2	SARS-CoV-2	PV471151	VALID
RP11-van-Bakel_5033	11231	PV49023	PV49023.SARS-CoV-2	SARS-CoV-2	PV471152	VALID
RP11-van-Bakel_5033	11231	PV49026	PV49026.SARS-CoV-2	SARS-CoV-2	PV471153	VALID
RP11-van-Bakel_5033	11231	PV45247	PV45247.SARS-CoV-2	SARS-CoV-2	PV471154	VALID
RP11-van-Bakel_5033	11231	PV47853	PV47853.SARS-CoV-2	SARS-CoV-2	PV471155	VALID
RP11-van-Bakel_5033	11231	PV45132	PV45132.SARS-CoV-2	SARS-CoV-2	PV471156	VALID
RP11-van-Bakel_5033	11231	PV49909	PV49909.SARS-CoV-2	SARS-CoV-2	PV471157	VALID
RP11-van-Bakel_5033	11231	PV49979	PV49979.SARS-CoV-2	SARS-CoV-2	PV471158	VALID
RP11-van-Bakel_5033	11231	PV49856	PV49856.SARS-CoV-2	SARS-CoV-2	PV471159	VALID
RP11-van-Bakel_5033	11231	PV49004	PV49004.SARS-CoV-2	SARS-CoV-2	PV471160	VALID
RP11-van-Bakel_5033	11231	PV48974	PV48974.SARS-CoV-2	SARS-CoV-2	PV471161	VALID
RP11-van-Bakel_5033	11231	PV47903	PV47903.SARS-CoV-2	SARS-CoV-2	PV471164	VALID
RP11-van-Bakel_5033	11231	PV46302	PV46302.SARS-CoV-2	SARS-CoV-2	PV471222	VALID
RP11-van-Bakel_5033	11231	PV46310	PV46310.SARS-CoV-2	SARS-CoV-2	PV471223	VALID
RP11-van-Bakel_5033	11231	PV47850	PV47850.SARS-CoV-2	SARS-CoV-2	PV471224	VALID
RP11-van-Bakel_5033	11231	PV49001	PV49001.SARS-CoV-2	SARS-CoV-2	PV471225	VALID
RP11-van-Bakel_5033	11231	PV48180	PV48180.SARS-CoV-2	SARS-CoV-2	PV471226	VALID
RP11-van-Bakel_5033	11231	PV46708	PV46708.SARS-CoV-2	SARS-CoV-2	PV471227	VALID
RP11-van-Bakel_5033	11231	PV46245	PV46245.SARS-CoV-2	SARS-CoV-2	PV471244	VALID
RP11-van-Bakel_5033	11231	PV45098	PV45098.SARS-CoV-2	SARS-CoV-2	PV471292	VALID
RP11-van-Bakel_5033	11231	PV49028	PV49028.SARS-CoV-2	SARS-CoV-2	PV471293	VALID
RP11-van-Bakel_5033	11231	PV49910	PV49910.SARS-CoV-2	SARS-CoV-2	PV471294	VALID
RP11-van-Bakel_5033	11231	PV48986	PV48986.SARS-CoV-2	SARS-CoV-2	PV471295	VALID
RP11-van-Bakel_5033	11231	PV49959	PV49959.SARS-CoV-2	SARS-CoV-2	PV471296	VALID
RP11-van-Bakel_5033	11231	PV46282	PV46282.SARS-CoV-2	SARS-CoV-2	PV471297	VALID
RP11-van-Bakel_5033	11231	PV49978	PV49978.SARS-CoV-2	SARS-CoV-2	PV471298	VALID
RP11-van-Bakel_5033	11231	PV46505	PV46505.SARS-CoV-2	SARS-CoV-2	PV471299	VALID
RP11-van-Bakel_5033	11231	PV49890	PV49890.SARS-CoV-2	SARS-CoV-2	PV471301	VALID
RP11-van-Bakel_5033	11231	PV49422	PV49422.SARS-CoV-2	SARS-CoV-2	PV471303	VALID
RP11-van-Bakel_5033	11231	PV49878	PV49878.SARS-CoV-2	SARS-CoV-2	PV471306	VALID
RP11-van-Bakel_5033	11231	PV49972	PV49972.SARS-CoV-2	SARS-CoV-2	PV471307	VALID
RP11-van-Bakel_5033	11231	PV49877	PV49877.SARS-CoV-2	SARS-CoV-2	PV471309	VALID
RP11-van-Bakel_5033	11231	PV46489	PV46489.SARS-CoV-2	SARS-CoV-2	PV471310	VALID
RP11-van-Bakel_5033	11231	PV46293	PV46293.SARS-CoV-2	SARS-CoV-2	PV471311	VALID
RP11-van-Bakel_5033	11231	PV48972	PV48972.SARS-CoV-2	SARS-CoV-2	PV471312	VALID
RP11-van-Bakel_5033	11231	PV49821	PV49821.SARS-CoV-2	SARS-CoV-2	PV471313	VALID
RP11-van-Bakel_5033	11231	PV49913	PV49913.SARS-CoV-2	SARS-CoV-2	PV471371	VALID
RP11-van-Bakel_5033	11231	PV49410	PV49410.SARS-CoV-2	SARS-CoV-2	PV471372	VALID
RP11-van-Bakel_5033	11231	PV49990	PV49990.SARS-CoV-2	SARS-CoV-2	PV471373	VALID
RP11-van-Bakel_5033	11231	PV49348	PV49348.SARS-CoV-2	SARS-CoV-2	PV471374	VALID
RP11-van-Bakel_5033	11231	PV49983	PV49983.SARS-CoV-2	SARS-CoV-2	PV471375	VALID
RP11-van-Bakel_5033	11231	PV47492	PV47492.SARS-CoV-2	SARS-CoV-2	PV471376	VALID
RP11-van-Bakel_5033	11231	PV46465	PV46465.SARS-CoV-2	SARS-CoV-2	PV471377	VALID
RP11-van-Bakel_5033	11231	PV49429	PV49429.SARS-CoV-2	SARS-CoV-2	PV471378	VALID
RP11-van-Bakel_5033	11231	PV49825	PV49825.SARS-CoV-2	SARS-CoV-2	PV471381	VALID
RP11-van-Bakel_5033	11231	PV49976	PV49976.SARS-CoV-2	SARS-CoV-2	PV471382	VALID
RP11-van-Bakel_5033	11231	PV49964	PV49964.SARS-CoV-2	SARS-CoV-2	PV471383	VALID
RP11-van-Bakel_5033	11231	PV45083	PV45083.SARS-CoV-2	SARS-CoV-2	PV471384	VALID
RP11-van-Bakel_5033	11231	PV45019	PV45019.SARS-CoV-2	SARS-CoV-2	PV471385	VALID
RP11-van-Bakel_5033	11231	PV45053	PV45053.SARS-CoV-2	SARS-CoV-2	PV471386	VALID
RP11-van-Bakel_5033	11231	PV49014	PV49014.SARS-CoV-2	SARS-CoV-2	PV471387	VALID
RP11-van-Bakel_5033	11231	PV49928	PV49928.SARS-CoV-2	SARS-CoV-2	PV471388	VALID
RP11-van-Bakel_5033	11231	PV49035	PV49035.SARS-CoV-2	SARS-CoV-2	PV471389	VALID
RP11-van-Bakel_5033	11231	PV49949	PV49949.SARS-CoV-2	SARS-CoV-2	PV471390	VALID
RP11-van-Bakel_5033	11231	PV49859	PV49859.SARS-CoV-2	SARS-CoV-2	PV471391	VALID
RP11-van-Bakel_5033	11231	PV45164	PV45164.SARS-CoV-2	SARS-CoV-2	PV471392	VALID
RP11-van-Bakel_5033	11231	PV45956	PV45956.SARS-CoV-2	SARS-CoV-2	PV471405	VALID
RP11-van-Bakel_5033	11231	PV47909	PV47909.SARS-CoV-2	SARS-CoV-2	PV471406	VALID
RP11-van-Bakel_5033	11231	PV49870	PV49870.SARS-CoV-2	SARS-CoV-2	PV471407	VALID
RP11-van-Bakel_5033	11231	PV45923	PV45923.SARS-CoV-2	SARS-CoV-2	PV471408	VALID
RP11-van-Bakel_5033	11231	PV46266	PV46266.SARS-CoV-2	SARS-CoV-2	PV471443	VALID
RP11-van-Bakel_5033	11231	PV49957	PV49957.SARS-CoV-2	SARS-CoV-2	PV471444	VALID
RP11-van-Bakel_5033	11231	PV45109	PV45109.SARS-CoV-2	SARS-CoV-2	PV471445	VALID
RP11-van-Bakel_5033	11231	PV45273	PV45273.SARS-CoV-2	SARS-CoV-2	PV471446	VALID
RP11-van-Bakel_5033	11231	PV48143	PV48143.SARS-CoV-2	SARS-CoV-2	PV471475	VALID
RP11-van-Bakel_5033	11231	PV46469	PV46469.SARS-CoV-2	SARS-CoV-2	PV471476	VALID
RP11-van-Bakel_5033	11231	PV45918	PV45918.SARS-CoV-2	SARS-CoV-2	PV471477	VALID
RP11-van-Bakel_5033	11231	PV49402	PV49402.SARS-CoV-2	SARS-CoV-2	PV471478	VALID
RP11-van-Bakel_5033	11231	PV49391	PV49391.SARS-CoV-2	SARS-CoV-2	PV471482	VALID
RP11-van-Bakel_5033	11231	PV45025	PV45025.SARS-CoV-2	SARS-CoV-2	PV471483	VALID
RP11-van-Bakel_5033	11231	PV49961	PV49961.SARS-CoV-2	SARS-CoV-2	PV471484	VALID
RP11-van-Bakel_5033	11231	PV49843	PV49843.SARS-CoV-2	SARS-CoV-2	PV471485	VALID
RP11-van-Bakel_5033	11231	PV49921	PV49921.SARS-CoV-2	SARS-CoV-2	PV471486	VALID
RP11-van-Bakel_5033	11231	PV49882	PV49882.SARS-CoV-2	SARS-CoV-2	PV471487	VALID
RP11-van-Bakel_5033	11231	PV45155	PV45155.SARS-CoV-2	SARS-CoV-2	PV471488	VALID
RP11-van-Bakel_5033	11231	PV48968	PV48968.SARS-CoV-2	SARS-CoV-2	PV471489	VALID
RP11-van-Bakel_5033	11231	PV47912	PV47912.SARS-CoV-2	SARS-CoV-2	PV471490	VALID
RP11-van-Bakel_5033	11231	PV49902	PV49902.SARS-CoV-2	SARS-CoV-2	PV471491	VALID
RP11-van-Bakel_5033	11231	PV47859	PV47859.SARS-CoV-2	SARS-CoV-2	PV471492	VALID
RP11-van-Bakel_5033	11231	PV49027	PV49027.SARS-CoV-2	SARS-CoV-2	PV471494	VALID
RP11-van-Bakel_5033	11231	PV45171	PV45171.SARS-CoV-2	SARS-CoV-2	PV471495	VALID
RP11-van-Bakel_5033	11231	PV49411	PV49411.SARS-CoV-2	SARS-CoV-2	PV471496	VALID
RP11-van-Bakel_5033	11231	PV45136	PV45136.SARS-CoV-2	SARS-CoV-2	PV471576	VALID
RP11-van-Bakel_5033	11231	PV48169	PV48169.SARS-CoV-2	SARS-CoV-2	PV471577	VALID
RP11-van-Bakel_5033	11231	PV47880	PV47880.SARS-CoV-2	SARS-CoV-2	PV471578	VALID
RP11-van-Bakel_5033	11231	PV48168	PV48168.SARS-CoV-2	SARS-CoV-2	PV471579	VALID
RP11-van-Bakel_5033	11231	PV48114	PV48114.SARS-CoV-2	SARS-CoV-2	PV471592	VALID
RP11-van-Bakel_5033	11231	PV49952	PV49952.SARS-CoV-2	SARS-CoV-2	PV471593	VALID
RP11-van-Bakel_5033	11231	PV49922	PV49922.SARS-CoV-2	SARS-CoV-2	PV471594	VALID
RP11-van-Bakel_5033	11231	PV49362	PV49362.SARS-CoV-2	SARS-CoV-2	PV471595	VALID
RP11-van-Bakel_5033	11231	PV47860	PV47860.SARS-CoV-2	SARS-CoV-2	PV471596	VALID
RP11-van-Bakel_5033	11231	PV48959	PV48959.SARS-CoV-2	SARS-CoV-2	PV471597	VALID
RP11-van-Bakel_5033	11231	PV47841	PV47841.SARS-CoV-2	SARS-CoV-2	PV471598	VALID
RP11-van-Bakel_5033	11231	PV47488	PV47488.SARS-CoV-2	SARS-CoV-2	PV471599	VALID
RP11-van-Bakel_5033	11231	PV49866	PV49866.SARS-CoV-2	SARS-CoV-2	PV471600	VALID
RP11-van-Bakel_5033	11231	PV48154	PV48154.SARS-CoV-2	SARS-CoV-2	PV471601	VALID
RP11-van-Bakel_5033	11231	PV48981	PV48981.SARS-CoV-2	SARS-CoV-2	PV471621	VALID
RP11-van-Bakel_5033	11231	PV46466	PV46466.SARS-CoV-2	SARS-CoV-2	PV471622	VALID
RP11-van-Bakel_5033	11231	PV49927	PV49927.SARS-CoV-2	SARS-CoV-2	PV471623	VALID
RP11-van-Bakel_5033	11231	PV45284	PV45284.SARS-CoV-2	SARS-CoV-2	PV471624	VALID
RP11-van-Bakel_5033	11231	PV45892	PV45892.SARS-CoV-2	SARS-CoV-2	PV471937	VALID
RP11-van-Bakel_5033	11231	PV49858	PV49858.SARS-CoV-2	SARS-CoV-2	PV471938	VALID
RP11-van-Bakel_5033	11231	PV49008	PV49008.SARS-CoV-2	SARS-CoV-2	PV471939	VALID
RP11-van-Bakel_5033	11231	PV46303	PV46303.SARS-CoV-2	SARS-CoV-2	PV471940	VALID
RP11-van-Bakel_5033	11231	PV45156	PV45156.SARS-CoV-2	SARS-CoV-2	PV471941	VALID
RP11-van-Bakel_5033	11231	PV46239	PV46239.SARS-CoV-2	SARS-CoV-2	PV471942	VALID
RP11-van-Bakel_5033	11231	PV49045	PV49045.SARS-CoV-2	SARS-CoV-2	PV471943	VALID
RP11-van-Bakel_5033	11231	PV45932	PV45932.SARS-CoV-2	SARS-CoV-2	PV471944	VALID
RP11-van-Bakel_5033	11231	PV47873	PV47873.SARS-CoV-2	SARS-CoV-2	PV471947	VALID
RP11-van-Bakel_5033	11231	PV49984	PV49984.SARS-CoV-2	SARS-CoV-2	PV471948	VALID
RP11-van-Bakel_5033	11231	PV45029	PV45029.SARS-CoV-2	SARS-CoV-2	PV472025	VALID
RP11-van-Bakel_5033	11231	PV45181	PV45181.SARS-CoV-2	SARS-CoV-2	PV472026	VALID
RP11-van-Bakel_5033	11231	PV48171	PV48171.SARS-CoV-2	SARS-CoV-2	PV472027	VALID
RP11-van-Bakel_5033	11231	PV49049	PV49049.SARS-CoV-2	SARS-CoV-2	PV472041	VALID
RP11-van-Bakel_5033	11231	PV45123	PV45123.SARS-CoV-2	SARS-CoV-2	PV472042	VALID
RP11-van-Bakel_5033	11231	PV45258	PV45258.SARS-CoV-2	SARS-CoV-2	PV472043	VALID
RP11-van-Bakel_5033	11231	PV49393	PV49393.SARS-CoV-2	SARS-CoV-2	PV472044	VALID
RP11-van-Bakel_5033	11231	PV49891	PV49891.SARS-CoV-2	SARS-CoV-2	PV472045	VALID
RP11-van-Bakel_5033	11231	PV46294	PV46294.SARS-CoV-2	SARS-CoV-2	PV472046	VALID
RP11-van-Bakel_5033	11231	PV47870	PV47870.SARS-CoV-2	SARS-CoV-2	PV472047	VALID
RP11-van-Bakel_5033	11231	PV46248	PV46248.SARS-CoV-2	SARS-CoV-2	PV472048	VALID
RP11-van-Bakel_5033	11231	PV46502	PV46502.SARS-CoV-2	SARS-CoV-2	PV472049	VALID
RP11-van-Bakel_5033	11231	PV45887	PV45887.SARS-CoV-2	SARS-CoV-2	PV472062	VALID
RP11-van-Bakel_5033	11231	PV49025	PV49025.SARS-CoV-2	SARS-CoV-2	PV472063	VALID
RP11-van-Bakel_5033	11231	PV46426	PV46426.SARS-CoV-2	SARS-CoV-2	PV472064	VALID
RP11-van-Bakel_5033	11231	PV47866	PV47866.SARS-CoV-2	SARS-CoV-2	PV472065	VALID
RP11-van-Bakel_5033	11231	PV49938	PV49938.SARS-CoV-2	SARS-CoV-2	PV472066	VALID
RP11-van-Bakel_5033	11231	PV49414	PV49414.SARS-CoV-2	SARS-CoV-2	PV472067	VALID
RP11-van-Bakel_5033	11231	PV49845	PV49845.SARS-CoV-2	SARS-CoV-2	PV472068	VALID
RP11-van-Bakel_5033	11232	PV50545	PV50545.SARS-CoV-2	SARS-CoV-2	PV472069	VALID
RP11-van-Bakel_5033	11231	PV47888	PV47888.SARS-CoV-2	SARS-CoV-2	PV472070	VALID
RP11-van-Bakel_5033	11232	PV51929	PV51929.SARS-CoV-2	SARS-CoV-2	PV472072	VALID
RP11-van-Bakel_5033	11231	PV49886	PV49886.SARS-CoV-2	SARS-CoV-2	PV472089	VALID
RP11-van-Bakel_5033	11232	PV51994	PV51994.SARS-CoV-2	SARS-CoV-2	PV472090	VALID
RP11-van-Bakel_5033	11231	PV45961	PV45961.SARS-CoV-2	SARS-CoV-2	PV472091	VALID
RP11-van-Bakel_5033	11231	PV48164	PV48164.SARS-CoV-2	SARS-CoV-2	PV472092	VALID
RP11-van-Bakel_5033	11231	PV46299	PV46299.SARS-CoV-2	SARS-CoV-2	PV472093	VALID
RP11-van-Bakel_5033	11231	PV47496	PV47496.SARS-CoV-2	SARS-CoV-2	PV472094	VALID
RP11-van-Bakel_5033	11231	PV45930	PV45930.SARS-CoV-2	SARS-CoV-2	PV472095	VALID
RP11-van-Bakel_5033	11231	PV49840	PV49840.SARS-CoV-2	SARS-CoV-2	PV472096	VALID
RP11-van-Bakel_5033	11231	PV48141	PV48141.SARS-CoV-2	SARS-CoV-2	PV472097	VALID
RP11-van-Bakel_5033	11231	PV45916	PV45916.SARS-CoV-2	SARS-CoV-2	PV472098	VALID
RP11-van-Bakel_5033	11231	PV45091	PV45091.SARS-CoV-2	SARS-CoV-2	PV472105	VALID
RP11-van-Bakel_5033	11231	PV48980	PV48980.SARS-CoV-2	SARS-CoV-2	PV472106	VALID
RP11-van-Bakel_5033	11231	PV45279	PV45279.SARS-CoV-2	SARS-CoV-2	PV472107	VALID
RP11-van-Bakel_5033	11231	PV49347	PV49347.SARS-CoV-2	SARS-CoV-2	PV472108	VALID
RP11-van-Bakel_5033	11231	PV49029	PV49029.SARS-CoV-2	SARS-CoV-2	PV472109	VALID
RP11-van-Bakel_5033	11231	PV48990	PV48990.SARS-CoV-2	SARS-CoV-2	PV472110	VALID
RP11-van-Bakel_5033	11232	PV52296	PV52296.SARS-CoV-2	SARS-CoV-2	PV472111	VALID
RP11-van-Bakel_5033	11231	PV47849	PV47849.SARS-CoV-2	SARS-CoV-2	PV472117	VALID
RP11-van-Bakel_5033	11231	PV46300	PV46300.SARS-CoV-2	SARS-CoV-2	PV472118	VALID
RP11-van-Bakel_5033	11231	PV49924	PV49924.SARS-CoV-2	SARS-CoV-2	PV472119	VALID
RP11-van-Bakel_5033	11231	PV45037	PV45037.SARS-CoV-2	SARS-CoV-2	PV472120	VALID
RP11-van-Bakel_5033	11231	PV49426	PV49426.SARS-CoV-2	SARS-CoV-2	PV472121	VALID
RP11-van-Bakel_5033	11231	PV45911	PV45911.SARS-CoV-2	SARS-CoV-2	PV472122	VALID
RP11-van-Bakel_5033	11231	PV45183	PV45183.SARS-CoV-2	SARS-CoV-2	PV472123	VALID
RP11-van-Bakel_5033	11231	PV45202	PV45202.SARS-CoV-2	SARS-CoV-2	PV472124	VALID
RP11-van-Bakel_5033	11231	PV49021	PV49021.SARS-CoV-2	SARS-CoV-2	PV472125	VALID
RP11-van-Bakel_5033	11231	PV48117	PV48117.SARS-CoV-2	SARS-CoV-2	PV472128	VALID
RP11-van-Bakel_5033	11231	PV49931	PV49931.SARS-CoV-2	SARS-CoV-2	PV472129	VALID
RP11-van-Bakel_5033	11231	PV47840	PV47840.SARS-CoV-2	SARS-CoV-2	PV472130	VALID
RP11-van-Bakel_5033	11231	PV45269	PV45269.SARS-CoV-2	SARS-CoV-2	PV472131	VALID
RP11-van-Bakel_5033	11231	PV45223	PV45223.SARS-CoV-2	SARS-CoV-2	PV472158	VALID
RP11-van-Bakel_5033	11231	PV45200	PV45200.SARS-CoV-2	SARS-CoV-2	PV472159	VALID
RP11-van-Bakel_5033	11231	PV49403	PV49403.SARS-CoV-2	SARS-CoV-2	PV472160	VALID
RP11-van-Bakel_5033	11231	PV45047	PV45047.SARS-CoV-2	SARS-CoV-2	PV472161	VALID
RP11-van-Bakel_5033	11231	PV47886	PV47886.SARS-CoV-2	SARS-CoV-2	PV472162	VALID
RP11-van-Bakel_5033	11231	PV45014	PV45014.SARS-CoV-2	SARS-CoV-2	PV472163	VALID
RP11-van-Bakel_5033	11231	PV45154	PV45154.SARS-CoV-2	SARS-CoV-2	PV472186	VALID
RP11-van-Bakel_5033	11231	PV49971	PV49971.SARS-CoV-2	SARS-CoV-2	PV472187	VALID
RP11-van-Bakel_5033	11231	PV45221	PV45221.SARS-CoV-2	SARS-CoV-2	PV472188	VALID
RP11-van-Bakel_5033	11231	PV48111	PV48111.SARS-CoV-2	SARS-CoV-2	PV472189	VALID
RP11-van-Bakel_5033	11231	PV45088	PV45088.SARS-CoV-2	SARS-CoV-2	PV472190	VALID
RP11-van-Bakel_5033	11231	PV45281	PV45281.SARS-CoV-2	SARS-CoV-2	PV472191	VALID
RP11-van-Bakel_5033	11231	PV45949	PV45949.SARS-CoV-2	SARS-CoV-2	PV472192	VALID
RP11-van-Bakel_5033	11231	PV49368	PV49368.SARS-CoV-2	SARS-CoV-2	PV472193	VALID
RP11-van-Bakel_5033	11231	PV48183	PV48183.SARS-CoV-2	SARS-CoV-2	PV472194	VALID
RP11-van-Bakel_5033	11231	PV49392	PV49392.SARS-CoV-2	SARS-CoV-2	PV472195	VALID
RP11-van-Bakel_5033	11231	PV46257	PV46257.SARS-CoV-2	SARS-CoV-2	PV472196	VALID
RP11-van-Bakel_5033	11231	PV48158	PV48158.SARS-CoV-2	SARS-CoV-2	PV472206	VALID
RP11-van-Bakel_5033	11231	PV49020	PV49020.SARS-CoV-2	SARS-CoV-2	PV472207	VALID
RP11-van-Bakel_5033	11231	PV49925	PV49925.SARS-CoV-2	SARS-CoV-2	PV472208	VALID
RP11-van-Bakel_5033	11231	PV45694	PV45694.SARS-CoV-2	SARS-CoV-2	PV472210	VALID
RP11-van-Bakel_5033	11231	PV46275	PV46275.SARS-CoV-2	SARS-CoV-2	PV472211	VALID
RP11-van-Bakel_5033	11231	PV49399	PV49399.SARS-CoV-2	SARS-CoV-2	PV472212	VALID
RP11-van-Bakel_5033	11231	PV49043	PV49043.SARS-CoV-2	SARS-CoV-2	PV472213	VALID
RP11-van-Bakel_5033	11232	PV68692	PV68692.SARS-CoV-2	SARS-CoV-2	PV472214	VALID
RP11-van-Bakel_5033	11232	PV50542	PV50542.SARS-CoV-2	SARS-CoV-2	PV472233	VALID
RP11-van-Bakel_5033	11231	PV49998	PV49998.SARS-CoV-2	SARS-CoV-2	PV472234	VALID
RP11-van-Bakel_5033	11231	PV48166	PV48166.SARS-CoV-2	SARS-CoV-2	PV472235	VALID
RP11-van-Bakel_5033	11231	PV46306	PV46306.SARS-CoV-2	SARS-CoV-2	PV472236	VALID
RP11-van-Bakel_5033	11231	PV45922	PV45922.SARS-CoV-2	SARS-CoV-2	PV472249	VALID
RP11-van-Bakel_5033	11231	PV49388	PV49388.SARS-CoV-2	SARS-CoV-2	PV472250	VALID
RP11-van-Bakel_5033	11231	PV49377	PV49377.SARS-CoV-2	SARS-CoV-2	PV472251	VALID
RP11-van-Bakel_5033	11231	PV45001	PV45001.SARS-CoV-2	SARS-CoV-2	PV472252	VALID
RP11-van-Bakel_5033	11231	PV45950	PV45950.SARS-CoV-2	SARS-CoV-2	PV472258	VALID
RP11-van-Bakel_5033	11231	PV45899	PV45899.SARS-CoV-2	SARS-CoV-2	PV472259	VALID
RP11-van-Bakel_5033	11231	PV49016	PV49016.SARS-CoV-2	SARS-CoV-2	PV472260	VALID
RP11-van-Bakel_5033	11231	PV49380	PV49380.SARS-CoV-2	SARS-CoV-2	PV472283	VALID
RP11-van-Bakel_5033	11231	PV48987	PV48987.SARS-CoV-2	SARS-CoV-2	PV472284	VALID
RP11-van-Bakel_5033	11231	PV49970	PV49970.SARS-CoV-2	SARS-CoV-2	PV472285	VALID
RP11-van-Bakel_5033	11231	PV48751	PV48751.SARS-CoV-2	SARS-CoV-2	PV472286	VALID
RP11-van-Bakel_5033	11231	PV48172	PV48172.SARS-CoV-2	SARS-CoV-2	PV472293	VALID
RP11-van-Bakel_5033	11231	PV48175	PV48175.SARS-CoV-2	SARS-CoV-2	PV472294	VALID
RP11-van-Bakel_5033	11231	PV49975	PV49975.SARS-CoV-2	SARS-CoV-2	PV472295	VALID
RP11-van-Bakel_5033	11231	PV49982	PV49982.SARS-CoV-2	SARS-CoV-2	PV472296	VALID
RP11-van-Bakel_5033	11232	PV51864	PV51864.SARS-CoV-2	SARS-CoV-2	PV472297	VALID
RP11-van-Bakel_5033	11232	PV51954	PV51954.SARS-CoV-2	SARS-CoV-2	PV472298	VALID
RP11-van-Bakel_5033	11231	PV48979	PV48979.SARS-CoV-2	SARS-CoV-2	PV472300	VALID
RP11-van-Bakel_5033	11232	PV51914	PV51914.SARS-CoV-2	SARS-CoV-2	PV472301	VALID
RP11-van-Bakel_5033	11231	PV45032	PV45032.SARS-CoV-2	SARS-CoV-2	PV472302	VALID
RP11-van-Bakel_5033	11231	PV45076	PV45076.SARS-CoV-2	SARS-CoV-2	PV472303	VALID
RP11-van-Bakel_5033	11231	PV45230	PV45230.SARS-CoV-2	SARS-CoV-2	PV472309	VALID
RP11-van-Bakel_5033	11231	PV49985	PV49985.SARS-CoV-2	SARS-CoV-2	PV472310	VALID
RP11-van-Bakel_5033	11231	PV49863	PV49863.SARS-CoV-2	SARS-CoV-2	PV472311	VALID
RP11-van-Bakel_5033	11231	PV49367	PV49367.SARS-CoV-2	SARS-CoV-2	PV472312	VALID
RP11-van-Bakel_5033	11231	PV49406	PV49406.SARS-CoV-2	SARS-CoV-2	PV472313	VALID
RP11-van-Bakel_5033	11231	PV45195	PV45195.SARS-CoV-2	SARS-CoV-2	PV472314	VALID
RP11-van-Bakel_5033	11231	PV46443	PV46443.SARS-CoV-2	SARS-CoV-2	PV472315	VALID
RP11-van-Bakel_5033	11231	PV45093	PV45093.SARS-CoV-2	SARS-CoV-2	PV472316	VALID
RP11-van-Bakel_5033	11231	PV45051	PV45051.SARS-CoV-2	SARS-CoV-2	PV472317	VALID
RP11-van-Bakel_5033	11231	PV45011	PV45011.SARS-CoV-2	SARS-CoV-2	PV472318	VALID
RP11-van-Bakel_5033	11231	PV49963	PV49963.SARS-CoV-2	SARS-CoV-2	PV472319	VALID
RP11-van-Bakel_5033	11231	PV45170	PV45170.SARS-CoV-2	SARS-CoV-2	PV472322	VALID
RP11-van-Bakel_5033	11231	PV45057	PV45057.SARS-CoV-2	SARS-CoV-2	PV472323	VALID
RP11-van-Bakel_5033	11232	PV53812	PV53812.SARS-CoV-2	SARS-CoV-2	PV472324	VALID
RP11-van-Bakel_5033	11231	PV45919	PV45919.SARS-CoV-2	SARS-CoV-2	PV472325	VALID
RP11-van-Bakel_5033	11231	PV47917	PV47917.SARS-CoV-2	SARS-CoV-2	PV472326	VALID
RP11-van-Bakel_5033	11231	PV45948	PV45948.SARS-CoV-2	SARS-CoV-2	PV472327	VALID
RP11-van-Bakel_5033	11231	PV49378	PV49378.SARS-CoV-2	SARS-CoV-2	PV472328	VALID
RP11-van-Bakel_5033	11231	PV45089	PV45089.SARS-CoV-2	SARS-CoV-2	PV472329	VALID
RP11-van-Bakel_5033	11232	PV53796	PV53796.SARS-CoV-2	SARS-CoV-2	PV472330	VALID
RP11-van-Bakel_5033	11231	PV45094	PV45094.SARS-CoV-2	SARS-CoV-2	PV472331	VALID
RP11-van-Bakel_5033	11232	PV68717	PV68717.SARS-CoV-2	SARS-CoV-2	PV472332	VALID
RP11-van-Bakel_5033	11232	PV52039	PV52039.SARS-CoV-2	SARS-CoV-2	PV472333	VALID
RP11-van-Bakel_5033	11232	PV68769	PV68769.SARS-CoV-2	SARS-CoV-2	PV472334	VALID
RP11-van-Bakel_5033	11231	PV49434	PV49434.SARS-CoV-2	SARS-CoV-2	PV472337	VALID
RP11-van-Bakel_5033	11231	PV49855	PV49855.SARS-CoV-2	SARS-CoV-2	PV472339	VALID
RP11-van-Bakel_5033	11231	PV45010	PV45010.SARS-CoV-2	SARS-CoV-2	PV472340	VALID
RP11-van-Bakel_5033	11232	PV52290	PV52290.SARS-CoV-2	SARS-CoV-2	PV472341	VALID
RP11-van-Bakel_5033	11232	PV52266	PV52266.SARS-CoV-2	SARS-CoV-2	PV472342	VALID
RP11-van-Bakel_5033	11232	PV52275	PV52275.SARS-CoV-2	SARS-CoV-2	PV472344	VALID
RP11-van-Bakel_5033	11231	PV45227	PV45227.SARS-CoV-2	SARS-CoV-2	PV472345	VALID
RP11-van-Bakel_5033	11231	PV49895	PV49895.SARS-CoV-2	SARS-CoV-2	PV472346	VALID
RP11-van-Bakel_5033	11232	PV50463	PV50463.SARS-CoV-2	SARS-CoV-2	PV472347	VALID
RP11-van-Bakel_5033	11231	PV49012	PV49012.SARS-CoV-2	SARS-CoV-2	PV472348	VALID
RP11-van-Bakel_5033	11232	PV51782	PV51782.SARS-CoV-2	SARS-CoV-2	PV472349	VALID
RP11-van-Bakel_5033	11232	PV53797	PV53797.SARS-CoV-2	SARS-CoV-2	PV472350	VALID
RP11-van-Bakel_5033	11231	PV45071	PV45071.SARS-CoV-2	SARS-CoV-2	PV472354	VALID
RP11-van-Bakel_5033	11232	PV53805	PV53805.SARS-CoV-2	SARS-CoV-2	PV472355	VALID
RP11-van-Bakel_5033	11231	PV45270	PV45270.SARS-CoV-2	SARS-CoV-2	PV472356	VALID
RP11-van-Bakel_5033	11231	PV47891	PV47891.SARS-CoV-2	SARS-CoV-2	PV472357	VALID
RP11-van-Bakel_5033	11232	PV51966	PV51966.SARS-CoV-2	SARS-CoV-2	PV472358	VALID
RP11-van-Bakel_5033	11232	PV51972	PV51972.SARS-CoV-2	SARS-CoV-2	PV472359	VALID
RP11-van-Bakel_5033	11231	PV45218	PV45218.SARS-CoV-2	SARS-CoV-2	PV472360	VALID
RP11-van-Bakel_5033	11231	PV45929	PV45929.SARS-CoV-2	SARS-CoV-2	PV472361	VALID
RP11-van-Bakel_5033	11231	PV49363	PV49363.SARS-CoV-2	SARS-CoV-2	PV472362	VALID
RP11-van-Bakel_5033	11231	PV49381	PV49381.SARS-CoV-2	SARS-CoV-2	PV472363	VALID
RP11-van-Bakel_5033	11231	PV49375	PV49375.SARS-CoV-2	SARS-CoV-2	PV472364	VALID
RP11-van-Bakel_5033	11232	PV52285	PV52285.SARS-CoV-2	SARS-CoV-2	PV472365	VALID
RP11-van-Bakel_5033	11232	PV50528	PV50528.SARS-CoV-2	SARS-CoV-2	PV472369	VALID
RP11-van-Bakel_5033	11232	PV52260	PV52260.SARS-CoV-2	SARS-CoV-2	PV472370	VALID
RP11-van-Bakel_5033	11231	PV49050	PV49050.SARS-CoV-2	SARS-CoV-2	PV472373	VALID
RP11-van-Bakel_5033	11231	PV49000	PV49000.SARS-CoV-2	SARS-CoV-2	PV472374	VALID
RP11-van-Bakel_5033	11231	PV49357	PV49357.SARS-CoV-2	SARS-CoV-2	PV472375	VALID
RP11-van-Bakel_5033	11231	PV49417	PV49417.SARS-CoV-2	SARS-CoV-2	PV472376	VALID
RP11-van-Bakel_5033	11232	PV53842	PV53842.SARS-CoV-2	SARS-CoV-2	PV472377	VALID
RP11-van-Bakel_5033	11231	PV48960	PV48960.SARS-CoV-2	SARS-CoV-2	PV472378	VALID
RP11-van-Bakel_5033	11232	PV53803	PV53803.SARS-CoV-2	SARS-CoV-2	PV472379	VALID
RP11-van-Bakel_5033	11231	PV49956	PV49956.SARS-CoV-2	SARS-CoV-2	PV472380	VALID
RP11-van-Bakel_5033	11232	PV52289	PV52289.SARS-CoV-2	SARS-CoV-2	PV472381	VALID
RP11-van-Bakel_5033	11231	PV49412	PV49412.SARS-CoV-2	SARS-CoV-2	PV472382	VALID
RP11-van-Bakel_5033	11231	PV48125	PV48125.SARS-CoV-2	SARS-CoV-2	PV472383	VALID
RP11-van-Bakel_5033	11231	PV46460	PV46460.SARS-CoV-2	SARS-CoV-2	PV472384	VALID
RP11-van-Bakel_5033	11231	PV47910	PV47910.SARS-CoV-2	SARS-CoV-2	PV472385	VALID
RP11-van-Bakel_5033	11232	PV50582	PV50582.SARS-CoV-2	SARS-CoV-2	PV472386	VALID
RP11-van-Bakel_5033	11231	PV49914	PV49914.SARS-CoV-2	SARS-CoV-2	PV472387	VALID
RP11-van-Bakel_5033	11231	PV45087	PV45087.SARS-CoV-2	SARS-CoV-2	PV472388	VALID
RP11-van-Bakel_5033	11231	PV49907	PV49907.SARS-CoV-2	SARS-CoV-2	PV472389	VALID
RP11-van-Bakel_5033	11231	PV49962	PV49962.SARS-CoV-2	SARS-CoV-2	PV472390	VALID
RP11-van-Bakel_5033	11231	PV45925	PV45925.SARS-CoV-2	SARS-CoV-2	PV472391	VALID
RP11-van-Bakel_5033	11231	PV49376	PV49376.SARS-CoV-2	SARS-CoV-2	PV472392	VALID
RP11-van-Bakel_5033	11231	PV46461	PV46461.SARS-CoV-2	SARS-CoV-2	PV472393	VALID
RP11-van-Bakel_5033	11231	PV49051	PV49051.SARS-CoV-2	SARS-CoV-2	PV472394	VALID
RP11-van-Bakel_5033	11231	PV45063	PV45063.SARS-CoV-2	SARS-CoV-2	PV472399	VALID
RP11-van-Bakel_5033	11231	PV45924	PV45924.SARS-CoV-2	SARS-CoV-2	PV472400	VALID
RP11-van-Bakel_5033	11231	PV46424	PV46424.SARS-CoV-2	SARS-CoV-2	PV472401	VALID
RP11-van-Bakel_5033	11232	PV50554	PV50554.SARS-CoV-2	SARS-CoV-2	PV472402	VALID
RP11-van-Bakel_5033	11231	PV48177	PV48177.SARS-CoV-2	SARS-CoV-2	PV472496	VALID
RP11-van-Bakel_5033	11231	PV46256	PV46256.SARS-CoV-2	SARS-CoV-2	PV472497	VALID
RP11-van-Bakel_5033	11231	PV46324	PV46324.SARS-CoV-2	SARS-CoV-2	PV472498	VALID
RP11-van-Bakel_5033	11232	PV50202	PV50202.SARS-CoV-2	SARS-CoV-2	PV472499	VALID
RP11-van-Bakel_5033	11231	PV49894	PV49894.SARS-CoV-2	SARS-CoV-2	PV472500	VALID
RP11-van-Bakel_5033	11231	PV45902	PV45902.SARS-CoV-2	SARS-CoV-2	PV472501	VALID
RP11-van-Bakel_5033	11231	PV47825	PV47825.SARS-CoV-2	SARS-CoV-2	PV472504	VALID
RP11-van-Bakel_5033	11232	PV52291	PV52291.SARS-CoV-2	SARS-CoV-2	PV472505	VALID
RP11-van-Bakel_5033	11232	PV51960	PV51960.SARS-CoV-2	SARS-CoV-2	PV472506	VALID
RP11-van-Bakel_5033	11231	PV49424	PV49424.SARS-CoV-2	SARS-CoV-2	PV472507	VALID
RP11-van-Bakel_5033	11231	PV45046	PV45046.SARS-CoV-2	SARS-CoV-2	PV472544	VALID
RP11-van-Bakel_5033	11231	PV46428	PV46428.SARS-CoV-2	SARS-CoV-2	PV472545	VALID
RP11-van-Bakel_5033	11231	PV49899	PV49899.SARS-CoV-2	SARS-CoV-2	PV472546	VALID
RP11-van-Bakel_5033	11231	PV47914	PV47914.SARS-CoV-2	SARS-CoV-2	PV472547	VALID
RP11-van-Bakel_5033	11231	PV48138	PV48138.SARS-CoV-2	SARS-CoV-2	PV472548	VALID
RP11-van-Bakel_5033	11231	PV47829	PV47829.SARS-CoV-2	SARS-CoV-2	PV472549	VALID
RP11-van-Bakel_5033	11232	PV51947	PV51947.SARS-CoV-2	SARS-CoV-2	PV472550	VALID
RP11-van-Bakel_5033	11232	PV51931	PV51931.SARS-CoV-2	SARS-CoV-2	PV472551	VALID
RP11-van-Bakel_5033	11231	PV48989	PV48989.SARS-CoV-2	SARS-CoV-2	PV472604	VALID
RP11-van-Bakel_5033	11231	PV47894	PV47894.SARS-CoV-2	SARS-CoV-2	PV472605	VALID
RP11-van-Bakel_5033	11231	PV49374	PV49374.SARS-CoV-2	SARS-CoV-2	PV472606	VALID
RP11-van-Bakel_5033	11231	PV49408	PV49408.SARS-CoV-2	SARS-CoV-2	PV472607	VALID
RP11-van-Bakel_5033	11231	PV48136	PV48136.SARS-CoV-2	SARS-CoV-2	PV472609	VALID
RP11-van-Bakel_5033	11232	PV51907	PV51907.SARS-CoV-2	SARS-CoV-2	PV472610	VALID
RP11-van-Bakel_5033	11232	PV51925	PV51925.SARS-CoV-2	SARS-CoV-2	PV472611	VALID
RP11-van-Bakel_5033	11231	PV49003	PV49003.SARS-CoV-2	SARS-CoV-2	PV472612	VALID
RP11-van-Bakel_5033	11231	PV48189	PV48189.SARS-CoV-2	SARS-CoV-2	PV472628	VALID
RP11-van-Bakel_5033	11231	PV49361	PV49361.SARS-CoV-2	SARS-CoV-2	PV472629	VALID
RP11-van-Bakel_5033	11232	PV51896	PV51896.SARS-CoV-2	SARS-CoV-2	PV472630	VALID
RP11-van-Bakel_5033	11232	PV51857	PV51857.SARS-CoV-2	SARS-CoV-2	PV472631	VALID
RP11-van-Bakel_5033	11232	PV50559	PV50559.SARS-CoV-2	SARS-CoV-2	PV472632	VALID
RP11-van-Bakel_5033	11231	PV45215	PV45215.SARS-CoV-2	SARS-CoV-2	PV472633	VALID
RP11-van-Bakel_5033	11232	PV68659	PV68659.SARS-CoV-2	SARS-CoV-2	PV472635	VALID
RP11-van-Bakel_5033	11231	PV49019	PV49019.SARS-CoV-2	SARS-CoV-2	PV472636	VALID
RP11-van-Bakel_5033	11231	PV45271	PV45271.SARS-CoV-2	SARS-CoV-2	PV472637	VALID
RP11-van-Bakel_5033	11231	PV48185	PV48185.SARS-CoV-2	SARS-CoV-2	PV472638	VALID
RP11-van-Bakel_5033	11231	PV47838	PV47838.SARS-CoV-2	SARS-CoV-2	PV472639	VALID
RP11-van-Bakel_5033	11232	PV68677	PV68677.SARS-CoV-2	SARS-CoV-2	PV472640	VALID
RP11-van-Bakel_5033	11232	PV50616	PV50616.SARS-CoV-2	SARS-CoV-2	PV472641	VALID
RP11-van-Bakel_5033	11232	PV51856	PV51856.SARS-CoV-2	SARS-CoV-2	PV472642	VALID
RP11-van-Bakel_5033	11232	PV53844	PV53844.SARS-CoV-2	SARS-CoV-2	PV472643	VALID
RP11-van-Bakel_5033	11231	PV45256	PV45256.SARS-CoV-2	SARS-CoV-2	PV472644	VALID
RP11-van-Bakel_5033	11232	PV52034	PV52034.SARS-CoV-2	SARS-CoV-2	PV472645	VALID
RP11-van-Bakel_5033	11232	PV51990	PV51990.SARS-CoV-2	SARS-CoV-2	PV472646	VALID
RP11-van-Bakel_5033	11231	PV49824	PV49824.SARS-CoV-2	SARS-CoV-2	PV472647	VALID
RP11-van-Bakel_5033	11231	PV47852	PV47852.SARS-CoV-2	SARS-CoV-2	PV472648	VALID
RP11-van-Bakel_5033	11231	PV49018	PV49018.SARS-CoV-2	SARS-CoV-2	PV472649	VALID
RP11-van-Bakel_5033	11232	PV53808	PV53808.SARS-CoV-2	SARS-CoV-2	PV472650	VALID
RP11-van-Bakel_5033	11231	PV45248	PV45248.SARS-CoV-2	SARS-CoV-2	PV472651	VALID
RP11-van-Bakel_5033	11232	PV51874	PV51874.SARS-CoV-2	SARS-CoV-2	PV472652	VALID
RP11-van-Bakel_5033	11232	PV51939	PV51939.SARS-CoV-2	SARS-CoV-2	PV472653	VALID
RP11-van-Bakel_5033	11231	PV45262	PV45262.SARS-CoV-2	SARS-CoV-2	PV472768	VALID
RP11-van-Bakel_5033	11232	PV52298	PV52298.SARS-CoV-2	SARS-CoV-2	PV472769	VALID
RP11-van-Bakel_5033	11231	PV49864	PV49864.SARS-CoV-2	SARS-CoV-2	PV472770	VALID
RP11-van-Bakel_5033	11232	PV50598	PV50598.SARS-CoV-2	SARS-CoV-2	PV472771	VALID
RP11-van-Bakel_5033	11231	PV47900	PV47900.SARS-CoV-2	SARS-CoV-2	PV472772	VALID
RP11-van-Bakel_5033	11232	PV68753	PV68753.SARS-CoV-2	SARS-CoV-2	PV472773	VALID
RP11-van-Bakel_5033	11231	PV49905	PV49905.SARS-CoV-2	SARS-CoV-2	PV472774	VALID
RP11-van-Bakel_5033	11231	PV49915	PV49915.SARS-CoV-2	SARS-CoV-2	PV472775	VALID
RP11-van-Bakel_5033	11231	PV45926	PV45926.SARS-CoV-2	SARS-CoV-2	PV472776	VALID
RP11-van-Bakel_5033	11231	PV48999	PV48999.SARS-CoV-2	SARS-CoV-2	PV472777	VALID
RP11-van-Bakel_5033	11232	PV53807	PV53807.SARS-CoV-2	SARS-CoV-2	PV472778	VALID
RP11-van-Bakel_5033	11232	PV51940	PV51940.SARS-CoV-2	SARS-CoV-2	PV472779	VALID
RP11-van-Bakel_5033	11232	PV53822	PV53822.SARS-CoV-2	SARS-CoV-2	PV472780	VALID
RP11-van-Bakel_5033	11232	PV51867	PV51867.SARS-CoV-2	SARS-CoV-2	PV472781	VALID
RP11-van-Bakel_5033	11231	PV45104	PV45104.SARS-CoV-2	SARS-CoV-2	PV472782	VALID
RP11-van-Bakel_5033	11232	PV54156	PV54156.SARS-CoV-2	SARS-CoV-2	PV472783	VALID
RP11-van-Bakel_5033	11232	PV51863	PV51863.SARS-CoV-2	SARS-CoV-2	PV472784	VALID
RP11-van-Bakel_5033	11231	PV45947	PV45947.SARS-CoV-2	SARS-CoV-2	PV472785	VALID
RP11-van-Bakel_5033	11231	PV45946	PV45946.SARS-CoV-2	SARS-CoV-2	PV472786	VALID
RP11-van-Bakel_5033	11232	PV50462	PV50462.SARS-CoV-2	SARS-CoV-2	PV472787	VALID
RP11-van-Bakel_5033	11231	PV45935	PV45935.SARS-CoV-2	SARS-CoV-2	PV472788	VALID
RP11-van-Bakel_5033	11231	PV47908	PV47908.SARS-CoV-2	SARS-CoV-2	PV472789	VALID
RP11-van-Bakel_5033	11231	PV45908	PV45908.SARS-CoV-2	SARS-CoV-2	PV472790	VALID
RP11-van-Bakel_5033	11231	PV49369	PV49369.SARS-CoV-2	SARS-CoV-2	PV472791	VALID
RP11-van-Bakel_5033	11231	PV45174	PV45174.SARS-CoV-2	SARS-CoV-2	PV472792	VALID
RP11-van-Bakel_5033	11231	PV47858	PV47858.SARS-CoV-2	SARS-CoV-2	PV472793	VALID
RP11-van-Bakel_5033	11231	PV49841	PV49841.SARS-CoV-2	SARS-CoV-2	PV472794	VALID
RP11-van-Bakel_5033	11231	PV45101	PV45101.SARS-CoV-2	SARS-CoV-2	PV472795	VALID
RP11-van-Bakel_5033	11231	PV49005	PV49005.SARS-CoV-2	SARS-CoV-2	PV472796	VALID
RP11-van-Bakel_5033	11232	PV51965	PV51965.SARS-CoV-2	SARS-CoV-2	PV472797	VALID
RP11-van-Bakel_5033	11232	PV50192	PV50192.SARS-CoV-2	SARS-CoV-2	PV472798	VALID
RP11-van-Bakel_5033	11231	PV49416	PV49416.SARS-CoV-2	SARS-CoV-2	PV472799	VALID
RP11-van-Bakel_5033	11231	PV49360	PV49360.SARS-CoV-2	SARS-CoV-2	PV472800	VALID
RP11-van-Bakel_5033	11231	PV45116	PV45116.SARS-CoV-2	SARS-CoV-2	PV472802	VALID
RP11-van-Bakel_5033	11231	PV49854	PV49854.SARS-CoV-2	SARS-CoV-2	PV473461	VALID
RP11-van-Bakel_5033	11232	PV68775	PV68775.SARS-CoV-2	SARS-CoV-2	PV473462	VALID
RP11-van-Bakel_5033	11232	PV51893	PV51893.SARS-CoV-2	SARS-CoV-2	PV473463	VALID
RP11-van-Bakel_5033	11231	PV49396	PV49396.SARS-CoV-2	SARS-CoV-2	PV473464	VALID
RP11-van-Bakel_5033	11231	PV45267	PV45267.SARS-CoV-2	SARS-CoV-2	PV473465	VALID
RP11-van-Bakel_5033	11232	PV50207	PV50207.SARS-CoV-2	SARS-CoV-2	PV473467	VALID
RP11-van-Bakel_5033	11231	PV49981	PV49981.SARS-CoV-2	SARS-CoV-2	PV473468	VALID
RP11-van-Bakel_5033	11231	PV47857	PV47857.SARS-CoV-2	SARS-CoV-2	PV473469	VALID
RP11-van-Bakel_5033	11231	PV46295	PV46295.SARS-CoV-2	SARS-CoV-2	PV473470	VALID
RP11-van-Bakel_5033	11232	PV50615	PV50615.SARS-CoV-2	SARS-CoV-2	PV473471	VALID
RP11-van-Bakel_5033	11231	PV49048	PV49048.SARS-CoV-2	SARS-CoV-2	PV473472	VALID
RP11-van-Bakel_5033	11231	PV46309	PV46309.SARS-CoV-2	SARS-CoV-2	PV473473	VALID
RP11-van-Bakel_5033	11231	PV49942	PV49942.SARS-CoV-2	SARS-CoV-2	PV473474	VALID
RP11-van-Bakel_5033	11231	PV49912	PV49912.SARS-CoV-2	SARS-CoV-2	PV473475	VALID
RP11-van-Bakel_5033	11232	PV50519	PV50519.SARS-CoV-2	SARS-CoV-2	PV473476	VALID
RP11-van-Bakel_5033	11231	PV45232	PV45232.SARS-CoV-2	SARS-CoV-2	PV473477	VALID
RP11-van-Bakel_5033	11231	PV47494	PV47494.SARS-CoV-2	SARS-CoV-2	PV473478	VALID
RP11-van-Bakel_5033	11232	PV50611	PV50611.SARS-CoV-2	SARS-CoV-2	PV473479	VALID
RP11-van-Bakel_5033	11231	PV47548	PV47548.SARS-CoV-2	SARS-CoV-2	PV473480	VALID
RP11-van-Bakel_5033	11231	PV45081	PV45081.SARS-CoV-2	SARS-CoV-2	PV473481	VALID
RP11-van-Bakel_5033	11231	PV45124	PV45124.SARS-CoV-2	SARS-CoV-2	PV473482	VALID
RP11-van-Bakel_5033	11231	PV45697	PV45697.SARS-CoV-2	SARS-CoV-2	PV473483	VALID
RP11-van-Bakel_5033	11232	PV50537	PV50537.SARS-CoV-2	SARS-CoV-2	PV473484	VALID
RP11-van-Bakel_5033	11232	PV68613	PV68613.SARS-CoV-2	SARS-CoV-2	PV473485	VALID
RP11-van-Bakel_5033	11232	PV51953	PV51953.SARS-CoV-2	SARS-CoV-2	PV473486	VALID
RP11-van-Bakel_5033	11231	PV49838	PV49838.SARS-CoV-2	SARS-CoV-2	PV473487	VALID
RP11-van-Bakel_5033	11232	PV51810	PV51810.SARS-CoV-2	SARS-CoV-2	PV473488	VALID
RP11-van-Bakel_5033	11231	PV46321	PV46321.SARS-CoV-2	SARS-CoV-2	PV473490	VALID
RP11-van-Bakel_5033	11231	PV45146	PV45146.SARS-CoV-2	SARS-CoV-2	PV473491	VALID
RP11-van-Bakel_5033	11232	PV51900	PV51900.SARS-CoV-2	SARS-CoV-2	PV473492	VALID
RP11-van-Bakel_5033	11232	PV51859	PV51859.SARS-CoV-2	SARS-CoV-2	PV473493	VALID
RP11-van-Bakel_5033	11231	PV45069	PV45069.SARS-CoV-2	SARS-CoV-2	PV473494	VALID
RP11-van-Bakel_5033	11232	PV52283	PV52283.SARS-CoV-2	SARS-CoV-2	PV473495	VALID
RP11-van-Bakel_5033	11232	PV50452	PV50452.SARS-CoV-2	SARS-CoV-2	PV473496	VALID
RP11-van-Bakel_5033	11232	PV50592	PV50592.SARS-CoV-2	SARS-CoV-2	PV473497	VALID
RP11-van-Bakel_5033	11231	PV45885	PV45885.SARS-CoV-2	SARS-CoV-2	PV473498	VALID
RP11-van-Bakel_5033	11232	PV53768	PV53768.SARS-CoV-2	SARS-CoV-2	PV473499	VALID
RP11-van-Bakel_5033	11232	PV53836	PV53836.SARS-CoV-2	SARS-CoV-2	PV473500	VALID
RP11-van-Bakel_5033	11232	PV53804	PV53804.SARS-CoV-2	SARS-CoV-2	PV473501	VALID
RP11-van-Bakel_5033	11232	PV50585	PV50585.SARS-CoV-2	SARS-CoV-2	PV473502	VALID
RP11-van-Bakel_5033	11232	PV53841	PV53841.SARS-CoV-2	SARS-CoV-2	PV473503	VALID
RP11-van-Bakel_5033	11231	PV45915	PV45915.SARS-CoV-2	SARS-CoV-2	PV473504	VALID
RP11-van-Bakel_5033	11232	PV51986	PV51986.SARS-CoV-2	SARS-CoV-2	PV473505	VALID
RP11-van-Bakel_5033	11231	PV47868	PV47868.SARS-CoV-2	SARS-CoV-2	PV473506	VALID
RP11-van-Bakel_5033	11232	PV52060	PV52060.SARS-CoV-2	SARS-CoV-2	PV473507	VALID
RP11-van-Bakel_5033	11232	PV50234	PV50234.SARS-CoV-2	SARS-CoV-2	PV473508	VALID
RP11-van-Bakel_5033	11231	PV49945	PV49945.SARS-CoV-2	SARS-CoV-2	PV473509	VALID
RP11-van-Bakel_5033	11232	PV50547	PV50547.SARS-CoV-2	SARS-CoV-2	PV473510	VALID
RP11-van-Bakel_5033	11232	PV51967	PV51967.SARS-CoV-2	SARS-CoV-2	PV473511	VALID
RP11-van-Bakel_5033	11232	PV51943	PV51943.SARS-CoV-2	SARS-CoV-2	PV473512	VALID
RP11-van-Bakel_5033	11231	PV45921	PV45921.SARS-CoV-2	SARS-CoV-2	PV473513	VALID
RP11-van-Bakel_5033	11232	PV53840	PV53840.SARS-CoV-2	SARS-CoV-2	PV473514	VALID
RP11-van-Bakel_5033	11232	PV50479	PV50479.SARS-CoV-2	SARS-CoV-2	PV473515	VALID
RP11-van-Bakel_5033	11231	PV45289	PV45289.SARS-CoV-2	SARS-CoV-2	PV473516	VALID
RP11-van-Bakel_5033	11231	PV49953	PV49953.SARS-CoV-2	SARS-CoV-2	PV473517	VALID
RP11-van-Bakel_5033	11231	PV45054	PV45054.SARS-CoV-2	SARS-CoV-2	PV473519	VALID
RP11-van-Bakel_5033	11232	PV51800	PV51800.SARS-CoV-2	SARS-CoV-2	PV473520	VALID
RP11-van-Bakel_5033	11232	PV53828	PV53828.SARS-CoV-2	SARS-CoV-2	PV473521	VALID
RP11-van-Bakel_5033	11231	PV48970	PV48970.SARS-CoV-2	SARS-CoV-2	PV473522	VALID
RP11-van-Bakel_5033	11231	PV49920	PV49920.SARS-CoV-2	SARS-CoV-2	PV473523	VALID
RP11-van-Bakel_5033	11232	PV52272	PV52272.SARS-CoV-2	SARS-CoV-2	PV473524	VALID
RP11-van-Bakel_5033	11232	PV52038	PV52038.SARS-CoV-2	SARS-CoV-2	PV473527	VALID
RP11-van-Bakel_5033	11232	PV51911	PV51911.SARS-CoV-2	SARS-CoV-2	PV473528	VALID
RP11-van-Bakel_5033	11232	PV68792	PV68792.SARS-CoV-2	SARS-CoV-2	PV473529	VALID
RP11-van-Bakel_5033	11231	PV45021	PV45021.SARS-CoV-2	SARS-CoV-2	PV473530	VALID
RP11-van-Bakel_5033	11232	PV50009	PV50009.SARS-CoV-2	SARS-CoV-2	PV473531	VALID
RP11-van-Bakel_5033	11232	PV53770	PV53770.SARS-CoV-2	SARS-CoV-2	PV473532	VALID
RP11-van-Bakel_5033	11232	PV50495	PV50495.SARS-CoV-2	SARS-CoV-2	PV473535	VALID
RP11-van-Bakel_5033	11231	PV47882	PV47882.SARS-CoV-2	SARS-CoV-2	PV473536	VALID
RP11-van-Bakel_5033	11232	PV50235	PV50235.SARS-CoV-2	SARS-CoV-2	PV473537	VALID
RP11-van-Bakel_5033	11232	PV50066	PV50066.SARS-CoV-2	SARS-CoV-2	PV473538	VALID
RP11-van-Bakel_5033	11232	PV51989	PV51989.SARS-CoV-2	SARS-CoV-2	PV473539	VALID
RP11-van-Bakel_5033	11232	PV50008	PV50008.SARS-CoV-2	SARS-CoV-2	PV473540	VALID
RP11-van-Bakel_5033	11232	PV52032	PV52032.SARS-CoV-2	SARS-CoV-2	PV473542	VALID
RP11-van-Bakel_5033	11232	PV54162	PV54162.SARS-CoV-2	SARS-CoV-2	PV473543	VALID
RP11-van-Bakel_5033	11231	PV49372	PV49372.SARS-CoV-2	SARS-CoV-2	PV473544	VALID
RP11-van-Bakel_5033	11232	PV51870	PV51870.SARS-CoV-2	SARS-CoV-2	PV473545	VALID
RP11-van-Bakel_5033	11232	PV52274	PV52274.SARS-CoV-2	SARS-CoV-2	PV473546	VALID
RP11-van-Bakel_5033	11232	PV51941	PV51941.SARS-CoV-2	SARS-CoV-2	PV473547	VALID
RP11-van-Bakel_5033	11232	PV66688	PV66688.SARS-CoV-2	SARS-CoV-2	PV473548	VALID
RP11-van-Bakel_5033	11232	PV52028	PV52028.SARS-CoV-2	SARS-CoV-2	PV473549	VALID
RP11-van-Bakel_5033	11231	PV45211	PV45211.SARS-CoV-2	SARS-CoV-2	PV473550	VALID
RP11-van-Bakel_5033	11232	PV68618	PV68618.SARS-CoV-2	SARS-CoV-2	PV473551	VALID
RP11-van-Bakel_5033	11231	PV45169	PV45169.SARS-CoV-2	SARS-CoV-2	PV473552	VALID
RP11-van-Bakel_5033	11232	PV50019	PV50019.SARS-CoV-2	SARS-CoV-2	PV473553	VALID
RP11-van-Bakel_5033	11231	PV48167	PV48167.SARS-CoV-2	SARS-CoV-2	PV473554	VALID
RP11-van-Bakel_5033	11232	PV53851	PV53851.SARS-CoV-2	SARS-CoV-2	PV473555	VALID
RP11-van-Bakel_5033	11231	PV49903	PV49903.SARS-CoV-2	SARS-CoV-2	PV473556	VALID
RP11-van-Bakel_5033	11232	PV52288	PV52288.SARS-CoV-2	SARS-CoV-2	PV473557	VALID
RP11-van-Bakel_5033	11232	PV50003	PV50003.SARS-CoV-2	SARS-CoV-2	PV473558	VALID
RP11-van-Bakel_5033	11232	PV53794	PV53794.SARS-CoV-2	SARS-CoV-2	PV473559	VALID
RP11-van-Bakel_5033	11232	PV51882	PV51882.SARS-CoV-2	SARS-CoV-2	PV473560	VALID
RP11-van-Bakel_5033	11232	PV53777	PV53777.SARS-CoV-2	SARS-CoV-2	PV473561	VALID
RP11-van-Bakel_5033	11232	PV53846	PV53846.SARS-CoV-2	SARS-CoV-2	PV473562	VALID
RP11-van-Bakel_5033	11232	PV50600	PV50600.SARS-CoV-2	SARS-CoV-2	PV473563	VALID
RP11-van-Bakel_5033	11231	PV45280	PV45280.SARS-CoV-2	SARS-CoV-2	PV473564	VALID
RP11-van-Bakel_5033	11232	PV50063	PV50063.SARS-CoV-2	SARS-CoV-2	PV473565	VALID
RP11-van-Bakel_5033	11232	PV52037	PV52037.SARS-CoV-2	SARS-CoV-2	PV473566	VALID
RP11-van-Bakel_5033	11232	PV68713	PV68713.SARS-CoV-2	SARS-CoV-2	PV473567	VALID
RP11-van-Bakel_5033	11231	PV46439	PV46439.SARS-CoV-2	SARS-CoV-2	PV473569	VALID
RP11-van-Bakel_5033	11232	PV50509	PV50509.SARS-CoV-2	SARS-CoV-2	PV473570	VALID
RP11-van-Bakel_5033	11231	PV46301	PV46301.SARS-CoV-2	SARS-CoV-2	PV473571	VALID
RP11-van-Bakel_5033	11232	PV51905	PV51905.SARS-CoV-2	SARS-CoV-2	PV473572	VALID
RP11-van-Bakel_5033	11231	PV45015	PV45015.SARS-CoV-2	SARS-CoV-2	PV473573	VALID
RP11-van-Bakel_5033	11232	PV53826	PV53826.SARS-CoV-2	SARS-CoV-2	PV473574	VALID
RP11-van-Bakel_5033	11232	PV51950	PV51950.SARS-CoV-2	SARS-CoV-2	PV473576	VALID
RP11-van-Bakel_5033	11232	PV53850	PV53850.SARS-CoV-2	SARS-CoV-2	PV473577	VALID
RP11-van-Bakel_5033	11232	PV51773	PV51773.SARS-CoV-2	SARS-CoV-2	PV473578	VALID
RP11-van-Bakel_5033	11232	PV53809	PV53809.SARS-CoV-2	SARS-CoV-2	PV473579	VALID
RP11-van-Bakel_5033	11232	PV51829	PV51829.SARS-CoV-2	SARS-CoV-2	PV473580	VALID
RP11-van-Bakel_5033	11232	PV51976	PV51976.SARS-CoV-2	SARS-CoV-2	PV473581	VALID
RP11-van-Bakel_5033	11232	PV50543	PV50543.SARS-CoV-2	SARS-CoV-2	PV473582	VALID
RP11-van-Bakel_5033	11232	PV53799	PV53799.SARS-CoV-2	SARS-CoV-2	PV473583	VALID
RP11-van-Bakel_5033	11231	PV47835	PV47835.SARS-CoV-2	SARS-CoV-2	PV473584	VALID
RP11-van-Bakel_5033	11231	PV45249	PV45249.SARS-CoV-2	SARS-CoV-2	PV473585	VALID
RP11-van-Bakel_5033	11232	PV51945	PV51945.SARS-CoV-2	SARS-CoV-2	PV473586	VALID
RP11-van-Bakel_5033	11232	PV50214	PV50214.SARS-CoV-2	SARS-CoV-2	PV473587	VALID
RP11-van-Bakel_5033	11232	PV50005	PV50005.SARS-CoV-2	SARS-CoV-2	PV473588	VALID
RP11-van-Bakel_5033	11232	PV51913	PV51913.SARS-CoV-2	SARS-CoV-2	PV473589	VALID
RP11-van-Bakel_5033	11232	PV53802	PV53802.SARS-CoV-2	SARS-CoV-2	PV473590	VALID
RP11-van-Bakel_5033	11232	PV51830	PV51830.SARS-CoV-2	SARS-CoV-2	PV473592	VALID
RP11-van-Bakel_5033	11231	PV45168	PV45168.SARS-CoV-2	SARS-CoV-2	PV473593	VALID
RP11-van-Bakel_5033	11232	PV68673	PV68673.SARS-CoV-2	SARS-CoV-2	PV473594	VALID
RP11-van-Bakel_5033	11232	PV50470	PV50470.SARS-CoV-2	SARS-CoV-2	PV473595	VALID
RP11-van-Bakel_5033	11231	PV49432	PV49432.SARS-CoV-2	SARS-CoV-2	PV473596	VALID
RP11-van-Bakel_5033	11232	PV51876	PV51876.SARS-CoV-2	SARS-CoV-2	PV473597	VALID
RP11-van-Bakel_5033	11231	PV45901	PV45901.SARS-CoV-2	SARS-CoV-2	PV473598	VALID
RP11-van-Bakel_5033	11231	PV47885	PV47885.SARS-CoV-2	SARS-CoV-2	PV473599	VALID
RP11-van-Bakel_5033	11231	PV45240	PV45240.SARS-CoV-2	SARS-CoV-2	PV473600	VALID
[truncated: 2,669 more rows]
